# Supplementary material for: Transcriptional regulatory networks controlling woolliness in peach in response to preharvest gibberellin application and cold storage
Source: BMC Plant Biol. 2015 Nov 18;15:279. doi: 10.1186/s12870-015-0659-2 (PMC4652400; doi:10.1186/s12870-015-0659-2)
Supplement: Additional file 1: Table S1. — Genes exhibiting significant differential expression in peach. Analyses were performed as a factorial 2 × 2 design, using the LIMMA (Linear Models for Microarray and RNAseq Data) package (Smyth, 2005) at Bioconductor. (XLSX 4527 kb) [file 12870_2015_659_MOESM1_ESM.xlsx]

## Sheet: Plan1
Additional file 1: Table S1 - Genes exhibiting significant differential expression in peach. Analyses were performed as a factorial 2 x 2 design, using the LIMMA (Linear Models for Microarray and RNAseq Data) package (Smyth, 2005) at Bioconductor.
Gene Name	UNIPROT	GO	Group 1 mean	Group 1 std. Dev	Group 2 mean	Group 2 std. Dev	Group 3 mean	Group 3 std. Dev	Group 4 mean	Group 4 std. Dev	F-values	significance-values, 1vs.2	adj. p-values, 1vs.2	log fold change, 1vs.2	t statistic, 1vs.2	log-odds, 1vs.2	significance-values, 1vs.3	adj. p-values, 1vs.3	log fold change, 1vs.3	t statistic, 1vs.3	log-odds, 1vs.3	significance-values, 1vs.4	adj. p-values, 1vs.4	log fold change, 1vs.4	t statistic, 1vs.4	log-odds, 1vs.4
(+)E1A_r60_1	-	-	15.6041	0.0631392	15.9704	0.0253814	15.5544	0.112417	15.569	0.149526	0.00511913	0.00157152	0.00926679	-0.366329	-4.60181	-2.50622	0.859548	1	-0.0145282	-0.182502	-8.73109	0.0134149	0.0639108	0.351801	3.12492	-4.69778
(+)E1A_r60_a107	-	-	2.42976	2.47641	5.58372	0.490909	1	0	3.35837	2.04528	0.0451817	0.0401743	0.119443	-3.15396	-2.42756	-5.908	0.105519	0.238723	-2.35837	-1.8152	-7.19529	0.675998	1	0.79559	0.433	-8.21056
(+)E1A_r60_a135	-	-	5.79977	0.15766	6.31822	0.127497	5.884	0.125064	5.60074	0.305071	0.0147954	0.00950298	0.0375781	-0.518456	-3.34962	-4.42488	0.103109	0.234143	0.283263	1.83009	-7.17355	0.00593837	0.0341694	0.801719	3.66261	-3.84147
(+)E1A_r60_a20	-	-	6.83398	0.13918	7.35631	0.173624	6.99155	0.141791	6.70662	0.377777	0.033988	0.0210958	0.0707706	-0.522328	-2.83468	-5.25382	0.159088	0.339114	0.284929	1.54631	-7.57281	0.0139894	0.0660257	0.807257	3.09783	-4.74141
(+)E1A_r60_a22	-	-	8.84415	0.133589	9.38163	0.0971931	9.01077	0.0949001	8.68176	0.271086	0.00421416	0.00334805	0.0164559	-0.537479	-4.05654	-3.31879	0.036782	0.0983406	0.329004	2.4831	-6.16582	0.00152483	0.0119171	0.866483	4.62423	-2.38669
(+)E1A_r60_a97	-	-	11.6135	0.0294265	11.2124	0.0297268	11.6633	0.132254	11.5582	0.25737	0.021608	0.00839736	0.033991	0.401153	3.43117	-4.29485	0.394199	0.675483	0.10503	0.898348	-8.31846	0.109552	0.304822	-0.296123	-1.79098	-6.79571
(+)E1A_r60_n11	-	-	12.8565	0.0817179	13.5615	0.0919984	12.8826	0.124087	12.8595	0.257829	0.00138764	0.000409279	0.00345413	-0.705006	-5.66032	-1.04598	0.857698	1	0.0230343	0.184937	-8.73059	0.00300234	0.020074	0.72804	4.13322	-3.11496
(+)E1A_r60_n9	-	-	13.9759	0.0101866	14.5289	0.0720661	13.9662	0.164331	13.9955	0.192656	0.00225699	0.000677979	0.00501086	-0.552974	-5.24843	-1.59559	0.787875	1	-0.0292768	-0.277874	-8.70668	0.00740427	0.0406423	0.523698	3.51471	-4.07472
DCP_1_0	-	-	15.5916	0.0403021	15.9179	0.0671023	15.588	0.0459614	15.573	0.129197	0.00249929	0.000751218	0.00539208	-0.326272	-5.16699	-1.70705	0.817797	1	0.0150142	0.237771	-8.71816	0.00469892	0.0284427	0.341286	3.82174	-3.59297
DCP_1_1	-	-	15.2352	0.0366654	15.6327	0.0380944	15.2401	0.086493	15.2939	0.189613	0.00473821	0.00152728	0.00906454	-0.397498	-4.62303	-2.47541	0.54867	0.886584	-0.0537413	-0.625029	-8.53597	0.0213516	0.0914206	0.343757	2.82701	-5.1785
DCP_1_2	-	-	14.7282	0.0471332	15.3512	0.0923146	14.7818	0.0425135	14.7995	0.180724	0.000231998	6.60957e-05	0.000863125	-0.622985	-7.32661	0.951867	0.839864	1	-0.0177263	-0.208471	-8.72543	0.000890826	0.00788201	0.605258	5.03329	-1.80529
DCP_1_4	-	-	14.2244	0.0125113	14.9315	0.183408	14.3609	0.0277841	14.2702	0.183048	0.000382945	0.000116257	0.00133454	-0.707156	-6.77777	0.331455	0.40904	0.69598	0.0906913	0.869235	-8.3448	0.00055654	0.00546634	0.797847	5.40725	-1.29431
DCP_1_7	-	-	13.3595	0.0806274	14.1465	0.166059	13.5061	0.150839	13.4295	0.258308	0.00145101	0.000440706	0.00363897	-0.786947	-5.59874	-1.12666	0.600079	0.954132	0.0765922	0.544916	-8.58636	0.00223426	0.0160239	0.86354	4.34422	-2.79804
DCP_20_0	-	-	6.83622	0.193625	7.41352	0.13667	6.97199	0.1408	6.71028	0.366256	0.0245112	0.0129175	0.0480395	-0.577302	-3.14938	-4.74602	0.189736	0.366509	0.261708	1.42771	-7.72885	0.0112965	0.0560594	0.83901	3.23649	-4.51847
DCP_20_1	-	-	6.66641	0.0511511	7.15698	0.198391	6.77771	0.117941	6.41989	0.368912	0.024245	0.0222817	0.0739168	-0.49057	-2.79991	-5.30997	0.0739849	0.177806	0.357815	2.04222	-6.85653	0.0084902	0.0450616	0.848386	3.4239	-4.21892
DCP_20_3	-	-	6.16772	0.0684548	6.59127	0.238466	6.39496	0.136395	6.01109	0.297853	0.0238007	0.0316656	0.0986757	-0.423551	-2.5775	-5.66825	0.0464604	0.119696	0.383873	2.33604	-6.39964	0.00786704	0.0425014	0.807424	3.4744	-4.13865
DCP_20_5	-	-	1	0	5.11379	0.293401	3.85612	2.47493	4.59752	0.3159	0.00922918	0.00316906	0.0157791	-4.11379	-4.09512	-3.26002	0.480749	0.794142	-0.741394	-0.738029	-8.45432	0.043754	0.157112	3.3724	2.37382	-5.90552
DCP_22_0	-	-	8.9191	0.0949957	9.40771	0.0982419	8.95674	0.169658	8.75298	0.319762	0.0258086	0.0127468	0.0476008	-0.48861	-3.158	-4.73216	0.222881	0.420797	0.203767	1.31699	-7.86758	0.0126236	0.0610388	0.692376	3.16429	-4.63443
DCP_22_2	-	-	8.37338	0.119853	8.95945	0.147224	8.53197	0.127461	8.28281	0.238044	0.00386104	0.00195767	0.0108617	-0.586061	-4.44014	-2.74301	0.094276	0.217179	0.249154	1.88765	-7.08887	0.00186794	0.0139023	0.835215	4.47442	-2.60544
DCP_22_4	-	-	7.45486	0.103843	7.92052	0.0595396	7.51116	0.0541823	7.2912	0.217445	0.00283982	0.00161084	0.00943824	-0.465662	-4.58349	-2.53288	0.0609431	0.150764	0.219953	2.16499	-6.66768	0.00125239	0.0102531	0.685615	4.77189	-2.17411
ERCC-00053_71	-	-	5.38745	0.17429	1	0	5.46489	0.163222	1	0	4.88345e-12	2.51911e-11	8.93685e-09	4.38745	45.9475	16.9071	2.17823e-11	4.70371e-09	4.46489	46.7585	16.9799	0.581448	0.945237	0.0774443	0.573488	-8.13381
ERCC-00077_121	-	-	5.97031	0.29	1	0	3.91674	2.53524	3.54126	2.20813	0.0175668	0.00575823	0.025179	4.97031	3.68342	-3.89623	0.787588	1	0.375478	0.278261	-8.70655	0.0414544	0.150964	-4.59483	-2.40781	-5.85159
ETG10_234183	-	-	1	0	1	0	5.72811	0.102003	1	0	4.24527e-14	1	1	0	0	-8.40245	1.13872e-14	1.61589e-11	4.72811	115.887	24.1734	2.04408e-13	3.912e-10	4.72811	81.9446	21.1243
GE_BrightCorner	-	-	7.97106	0.210727	8.28891	0.127084	8.37288	0.131824	7.70545	0.180552	0.00156575	0.0425883	0.125321	-0.317852	-2.39082	-5.96638	0.000905795	0.00478849	0.667434	5.02032	-2.25391	0.000684781	0.00639701	0.985286	5.24047	-1.51977
ppa000001m|pacid:17663368	Midasin; [EVALUE: 0.0] [ORG: Arabidopsis thaliana] [ACC:Q9ZW94]	"GO:0005524|ATP binding|F;GO:0006355|regulation of transcription, DNA-dependent|P;GO:0016887|ATPase activity|F;GO:0005634|nucleus|C;GO:0043254|regulation of protein complex assembly|P;GO:0008134|transcription factor binding|F;"	8.15445	0.0377682	8.14297	0.252904	10.7701	0.793458	8.33405	0.268932	0.000337898	0.97463	1	0.0114779	0.0327688	-8.40185	9.65488e-05	0.000785035	2.43606	6.95482	0.194828	0.00106595	0.00907058	2.42458	4.89463	-1.99973
ppa000003m|pacid:17650067	"Protein binding protein, putative; [EVALUE: 0.0] [ORG: Ricinus communis] [ACC:B9SMC2]"	GO:0005524|ATP binding|F;GO:0005515|protein binding|F;GO:0008270|zinc ion binding|F;	11.145	0.012688	10.2006	0.81165	10.7825	0.684876	9.80189	0.110744	0.0360307	0.0565888	0.158031	0.944418	2.21178	-6.24829	0.0494747	0.126239	0.980575	2.29645	-6.4621	0.953664	1	0.036157	0.0598763	-8.31232
ppa000005m|pacid:17642280	Predicted protein; [EVALUE: 0.0] [ORG: Populus trichocarpa] [ACC:B9HIJ3]	GO:0008104|protein localization|P;	9.90075	0.0253733	10.7655	0.675122	9.48403	0.137636	10.7104	0.771711	0.0193142	0.0686411	0.184236	-0.864757	-2.08975	-6.43717	0.0172345	0.0533932	-1.22641	-2.96371	-5.39144	0.553087	0.911701	-0.361652	-0.617982	-8.10535
ppa000006m|pacid:17642932	Predicted protein; [EVALUE: 0.0] [ORG: Populus trichocarpa] [ACC:B9MXG3]	"GO:0016773|phosphotransferase activity, alcohol group as acceptor|F;GO:0016301|kinase activity|F;GO:0005488|binding|F;"	12.8245	0.0791567	12.4751	0.0933335	13.2151	0.0428333	12.6677	0.0537284	7.3087e-06	0.000212416	0.00211564	0.349438	6.22549	-0.329255	7.63702e-06	0.000103025	0.547471	9.75359	2.99642	0.0361083	0.135763	0.198033	2.49475	-5.71302
ppa000007m|pacid:17657374	Putative uncharacterized protein; [EVALUE: 0.0] [ORG: Ricinus communis] [ACC:B9RZF8]	"GO:0005524|ATP binding|F;GO:0016773|phosphotransferase activity, alcohol group as acceptor|F;GO:0016301|kinase activity|F;"	5.69697	0.112186	5.27675	0.134448	5.49351	0.177904	5.18696	0.194755	0.00991274	0.00995568	0.0389803	0.420217	3.31907	-4.47371	0.0405769	0.106603	0.30655	2.42128	-6.26443	0.542558	0.898234	-0.113667	-0.634837	-8.09407
ppa000008m|pacid:17650934	Predicted protein; [EVALUE: 0.0] [ORG: Populus trichocarpa] [ACC:B9GFY1]	GO:0016881|acid-amino acid ligase activity|F;GO:0005622|intracellular|C;GO:0005488|binding|F;GO:0006464|protein modification process|P;	13.1445	0.0456709	13.1276	0.00755357	12.7889	0.0842047	13.1877	0.0653726	7.22651e-05	0.725822	1	0.016861	0.362739	-8.32938	2.03646e-05	0.000224765	-0.398842	-8.58049	1.91132	0.000190292	0.00240676	-0.415703	-6.32382	-0.122822
ppa000009m|pacid:17661739	"E3 ubiquitin protein ligase upl2, putative; [EVALUE: 0.0] [ORG: Ricinus communis] [ACC:B9SMZ3]"	GO:0016881|acid-amino acid ligase activity|F;GO:0005622|intracellular|C;GO:0005488|binding|F;GO:0006464|protein modification process|P;	12.4082	0.0378835	12.2884	0.0984875	12.4943	0.107883	12.351	0.0370587	0.0468424	0.0883725	0.225124	0.11988	1.92905	-6.68058	0.0487634	0.12468	0.143279	2.30558	-6.44773	0.796516	1	0.0233992	0.266245	-8.27482
ppa000011m|pacid:17653665	-	-	12.3978	0.252271	13.798	0.0811641	13.2741	0.186865	13.6396	0.0867242	1.26981e-05	4.5299e-06	0.000110197	-1.40023	-10.432	3.9072	0.0251644	0.0714463	-0.365457	-2.72273	-5.78074	0.000527215	0.00525722	1.03478	5.4513	-1.2354
ppa000012m|pacid:17653487	"Nucleotide binding protein, putative; [EVALUE: 0.0] [ORG: Ricinus communis] [ACC:B9RDF9]"	-	9.61556	0.0753884	9.31945	0.0903557	9.62918	0.0413709	9.73997	0.157456	0.0125543	0.00573514	0.0251039	0.296109	3.68614	-3.89197	0.203702	0.389397	-0.110789	-1.37917	-7.79054	0.00669767	0.0376231	-0.406898	-3.58171	-3.9688
ppa000013m|pacid:17651877	"ATP binding protein, putative; [EVALUE: 0.0] [ORG: Ricinus communis] [ACC:B9S764]"	GO:0005874|microtubule|C;GO:0005524|ATP binding|F;GO:0007018|microtubule-based movement|P;GO:0003777|microtubule motor activity|F;	1	0	6.46649	0.412032	2.72618	2.98983	5.83251	0.266069	0.00244703	0.00177454	0.0101228	-5.46649	-4.51206	-2.63723	0.0323519	0.0881331	-3.10633	-2.56398	-6.03629	0.204198	0.482944	2.36015	1.3775	-7.35762
ppa000014m|pacid:17668354	Putative uncharacterized protein AT4g31570; --- SubName: Full=Putative uncharacterized protein F28M20.240; [EVALUE: 0.0] [ORG: Arabidopsis thaliana] [ACC:Q9SB74]	-	9.56537	0.0898797	9.30891	0.0773061	9.45995	0.128033	9.29444	0.0439168	0.00827714	0.00687661	0.0289276	0.256456	3.56406	-4.08412	0.0491819	0.12561	0.165513	2.30019	-6.45621	0.396548	0.710121	-0.0909432	-0.89369	-7.8875
ppa000015m|pacid:17656213	"Whole genome shotgun sequence of line PN40024, scaffold_29.assembly12x; --- Flags: Fragment; [EVALUE: 0.0] [ORG: Vitis vinifera] [ACC:D7SNQ2]"	GO:0005488|binding|F;	8.39407	0.037619	8.05991	0.170031	9.57876	0.188532	7.87598	0.209549	2.74606e-06	0.0345745	0.105913	0.334162	2.5221	-5.75707	8.72776e-07	1.83807e-05	1.70277	12.8517	5.40046	6.75979e-05	0.00106526	1.36861	7.30415	1.01245
ppa000016m|pacid:17640952	"SAB, putative; [EVALUE: 0.0] [ORG: Ricinus communis] [ACC:B9SMZ9]"	GO:0009723|response to ethylene stimulus|P;GO:0016049|cell growth|P;GO:0005886|plasma membrane|C;	11.3496	0.0562271	11.5181	0.124721	11.8733	0.127764	11.6379	0.0243408	0.0144324	0.0548245	0.154173	-0.168471	-2.23175	-6.2171	0.0135477	0.0436735	0.235415	3.11856	-5.14155	0.0049712	0.0297772	0.403886	3.78324	-3.65285
ppa000019m|pacid:17665486	Expressed protein; [EVALUE: 0.0] [ORG: Oryza sativa Japonica Group] [ACC:Q10BV4]	GO:0005524|ATP binding|F;	6.6514	0.115671	6.00021	0.134863	7.44111	0.0511488	6.13674	0.349234	4.20812e-05	0.00305441	0.0153597	0.651191	4.12108	-3.22058	2.72682e-05	0.00028343	1.30438	8.25479	1.58877	0.0183678	0.0817446	0.653186	2.92297	-5.02353
ppa000021m|pacid:17658459	"Nucleotide binding protein, putative; [EVALUE: 0.0] [ORG: Ricinus communis] [ACC:B9SBF1]"	GO:0008270|zinc ion binding|F;GO:0003676|nucleic acid binding|F;	9.27035	0.128302	8.3446	0.0339758	9.27703	0.126233	8.35192	0.282831	2.84344e-05	0.000105453	0.0012416	0.925744	6.87033	0.438536	0.00010597	0.000842784	0.925115	6.86566	0.0924132	0.997444	1	-0.000629	-0.00330082	-8.31432
ppa000023m|pacid:17668740	Predicted protein; [EVALUE: 0.0] [ORG: Populus trichocarpa] [ACC:B9GIN6]	"GO:0005524|ATP binding|F;GO:0016773|phosphotransferase activity, alcohol group as acceptor|F;GO:0016301|kinase activity|F;"	12.169	0.0276345	12.1372	0.0175864	11.8513	0.0310941	12.085	0.099752	0.00192874	0.488462	0.850591	0.0317397	0.724714	-8.11739	0.000607335	0.00346252	-0.233723	-5.33662	-1.81925	0.00242245	0.0169737	-0.265463	-4.28601	-2.88489
ppa000024m|pacid:17668741	Predicted protein; [EVALUE: 0.0] [ORG: Populus trichocarpa] [ACC:B9GIN6]	"GO:0005524|ATP binding|F;GO:0016773|phosphotransferase activity, alcohol group as acceptor|F;GO:0016301|kinase activity|F;"	12.1542	0.0351738	12.0156	0.146281	11.8204	0.0764744	12.0996	0.0966445	0.0113618	0.111156	0.271624	0.13856	1.78157	-6.89726	0.0066086	0.0239116	-0.279263	-3.59069	-4.38756	0.00485949	0.0292079	-0.417823	-3.79876	-3.6287
ppa000025m|pacid:17649489	Putative uncharacterized protein; [EVALUE: 0.0] [ORG: Vitis vinifera] [ACC:A5C0S8]	-	12.3967	0.0190861	12.2483	0.0365894	12.7006	0.0733472	12.2621	0.135937	0.000253529	0.0476305	0.137471	0.148361	2.32038	-6.07787	0.000106831	0.000847144	0.438486	6.85795	0.083515	0.0117919	0.057853	0.290125	3.20855	-4.56332
ppa000026m|pacid:17668117	Putative uncharacterized protein; [EVALUE: 0.0] [ORG: Ricinus communis] [ACC:B9SN03]	GO:0005488|binding|F;	8.21219	0.122118	8.15017	0.134661	7.57607	0.0344987	7.93739	0.154745	0.0151352	0.537556	0.921118	0.0620138	0.642911	-8.17667	0.00525161	0.0197798	-0.361318	-3.74586	-4.14382	0.0138708	0.0656421	-0.423332	-3.10333	-4.73256
ppa000027m|pacid:17643251	"Whole genome shotgun sequence of line PN40024, scaffold_8.assembly12x; --- Flags: Fragment; [EVALUE: 0.0] [ORG: Vitis vinifera] [ACC:D7SUK5]"	GO:0005488|binding|F;	9.7743	0.0227727	9.61642	0.0421329	9.51487	0.133417	9.42716	0.0357382	0.0415568	0.0260671	0.0841057	0.157878	2.70042	-5.4705	0.170418	0.359359	0.0877127	1.50028	-7.63423	0.419782	0.741831	-0.0701653	-0.848627	-7.92777
ppa000028m|pacid:17644785	"Whole genome shotgun sequence of line PN40024, scaffold_104.assembly12x; --- Flags: Fragment; [EVALUE: 0.0] [ORG: Vitis vinifera] [ACC:D7TP91]"	"GO:0000784|nuclear chromosome, telomeric region|C;GO:0003677|DNA binding|F;GO:0000723|telomere maintenance|P;"	8.90178	0.0880432	8.57206	0.160114	8.69379	0.154684	8.62721	0.0321266	0.023677	0.00862658	0.0347536	0.329713	3.41337	-4.32319	0.509378	0.833212	0.0665793	0.689267	-8.49104	0.0887626	0.260527	-0.263133	-1.92623	-6.59685
ppa000029m|pacid:17643637	Putative uncharacterized protein; [EVALUE: 0.0] [ORG: Ricinus communis] [ACC:B9RPL4]	-	11.745	0.047513	11.5917	0.0348314	11.9104	0.0727228	11.5523	0.125743	0.000742831	0.0391005	0.116844	0.153245	2.44461	-5.88084	0.000384604	0.0023818	0.358093	5.7124	-1.32088	0.0483701	0.169381	0.204848	2.31068	-6.00534
ppa000030m|pacid:17653239	"Ccr4-not transcription complex, putative; [EVALUE: 0.0] [ORG: Ricinus communis] [ACC:B9RD55]"	-	12.1653	0.0431332	12.1668	0.0501167	12.4018	0.0756968	12.2013	0.0279462	0.00395783	0.973217	1	-0.0014435	-0.0345945	-8.40178	0.00119858	0.00596287	0.200502	4.80517	-2.55758	0.0085117	0.0451369	0.201945	3.42223	-4.22158
ppa000031m|pacid:17642750	Chromatin remodeling complex subunit; [EVALUE: 0.0] [ORG: Populus trichocarpa] [ACC:B9N3S4]	GO:0006333|chromatin assembly or disassembly|P;GO:0003677|DNA binding|F;GO:0005524|ATP binding|F;GO:0004386|helicase activity|F;GO:0005515|protein binding|F;GO:0003682|chromatin binding|F;GO:0008270|zinc ion binding|F;GO:0005634|nucleus|C;GO:0000785|chromatin|C;GO:0045449|regulation of transcription|P;	9.33938	0.0603636	8.82188	0.115154	9.28257	0.00904692	9.01468	0.231042	0.00169532	0.00108859	0.00708143	0.517498	4.87853	-2.10935	0.0343886	0.0928663	0.267896	2.52549	-6.098	0.133176	0.352988	-0.249602	-1.66385	-6.97665
ppa000032m|pacid:17640812	"Whole genome shotgun sequence of line PN40024, scaffold_2.assembly12x; --- Flags: Fragment; [EVALUE: 0.0] [ORG: Vitis vinifera] [ACC:D7U143]"	"GO:0005681|spliceosomal complex|C;GO:0000398|nuclear mRNA splicing, via spliceosome|P;"	11.7717	0.0443502	11.8275	0.052496	12.123	0.0101213	11.7041	0.0875487	3.49566e-05	0.245992	0.497662	-0.0557773	-1.24784	-7.60348	1.03943e-05	0.000131529	0.418886	9.37123	2.65518	5.51843e-05	0.000906056	0.474664	7.50881	1.23546
ppa000033m|pacid:17666487	"Chromo domain protein, putative; --- EC=2.7.11.1; [EVALUE: 0.0] [ORG: Ricinus communis] [ACC:B9RDU3]"	GO:0003677|DNA binding|F;GO:0005524|ATP binding|F;GO:0004386|helicase activity|F;GO:0005634|nucleus|C;GO:0045449|regulation of transcription|P;	7.04303	0.127836	6.68666	0.110948	7.734	0.127022	7.1394	0.231437	0.00162762	0.0208623	0.0701706	0.356374	2.84176	-5.24238	0.00130401	0.00637562	0.594599	4.74139	-2.64884	0.214604	0.500837	0.238225	1.34324	-7.40031
ppa000034m|pacid:17643344	Homomeric Acetyl-CoA Carboxylase (Hom-ACCase); --- EC=6.4.1.2; [EVALUE: 0.0] [ORG: Ricinus communis] [ACC:B9RJG2]	GO:0005524|ATP binding|F;GO:0006633|fatty acid biosynthetic process|P;GO:0003989|acetyl-CoA carboxylase activity|F;GO:0009374|biotin binding|F;	11.1879	0.070602	11.8432	0.116214	11.3633	0.10271	11.4298	0.490523	0.0368887	0.0127908	0.0477171	-0.655288	-3.15576	-4.73575	0.756535	1	-0.066534	-0.320417	-8.69258	0.0784608	0.238095	0.588754	2.00489	-6.47863
ppa000035m|pacid:17664886	Putative uncharacterized protein; [EVALUE: 0.0] [ORG: Vitis vinifera] [ACC:A5CBI0]	GO:0003723|RNA binding|F;	12.4938	0.0279634	12.1903	0.0246885	12.5448	0.0291319	12.3685	0.0237884	4.18486e-07	3.67409e-07	1.49574e-05	0.303574	14.3174	6.67891	2.58672e-05	0.000271423	0.176259	8.31289	1.64703	0.00256225	0.0177735	-0.127314	-4.24583	-2.9451
ppa000037m|pacid:17657780	"Glutamate synthase, putative; --- EC=1.4.1.14; [EVALUE: 0.0] [ORG: Ricinus communis] [ACC:B9RII5]"	"GO:0005506|iron ion binding|F;GO:0050660|flavin adenine dinucleotide binding|F;GO:0006537|glutamate biosynthetic process|P;GO:0016041|glutamate synthase (ferredoxin) activity|F;GO:0055114|oxidation-reduction process|P;GO:0016040|glutamate synthase (NADH) activity|F;GO:0006541|glutamine metabolic process|P;GO:0051538|3 iron, 4 sulfur cluster binding|F;GO:0010181|FMN binding|F;GO:0009570|chloropla…	12.4995	0.211813	11.4782	0.21613	13.5152	0.0716428	11.7074	0.551452	0.000101873	0.00345821	0.0168362	1.02121	4.03388	-3.3534	7.97144e-05	0.000674472	1.8078	7.14099	0.405692	0.0579243	0.19432	0.786591	2.19706	-6.18336
ppa000039m|pacid:17648803	Putative uncharacterized protein; [EVALUE: 0.0] [ORG: Ricinus communis] [ACC:B9RUP4]	GO:0005488|binding|F;	8.6963	0.0150184	8.11518	0.180649	9.74918	0.0743582	8.37234	0.323273	2.48179e-05	0.00454599	0.0208705	0.581124	3.84443	-3.64511	1.29268e-05	0.000156086	1.37684	9.10848	2.41391	0.00543739	0.0319342	0.795714	3.72225	-3.74803
ppa000040m|pacid:17648325	"Whole genome shotgun sequence of line PN40024, scaffold_6.assembly12x; --- Flags: Fragment; [EVALUE: 0.0] [ORG: Vitis vinifera] [ACC:D7TT45]"	GO:0005488|binding|F;	11.9078	0.0181077	11.4387	0.0811651	11.8434	0.124619	11.6404	0.0949853	0.000262431	0.000138766	0.00151807	0.469066	6.61215	0.137278	0.0201915	0.0598238	0.203071	2.86258	-5.55488	0.0281703	0.112409	-0.265995	-2.65135	-5.46179
ppa000041m|pacid:17669028	"Whole genome shotgun sequence of line PN40024, scaffold_43.assembly12x; --- Flags: Fragment; [EVALUE: 0.0] [ORG: Vitis vinifera] [ACC:D7TDS8]"	GO:0005488|binding|F;	6.56241	0.115079	6.35525	0.191761	7.2448	0.113018	6.43831	0.11754	0.000192042	0.0966405	0.242227	0.207163	1.87176	-6.76559	6.87845e-05	0.000599526	0.806491	7.2868	0.568093	0.00464934	0.028218	0.599328	3.82901	-3.58169
ppa000042m|pacid:17644781	Predicted protein; [EVALUE: 0.0] [ORG: Populus trichocarpa] [ACC:B9IFA9]	GO:0005524|ATP binding|F;GO:0008026|ATP-dependent helicase activity|F;GO:0003676|nucleic acid binding|F;	11.9077	0.0253606	11.8358	0.0548301	12.3502	0.0854979	11.7601	0.0446255	2.80783e-06	0.151431	0.350987	0.0718753	1.57912	-7.18151	8.14024e-07	1.72777e-05	0.590091	12.9645	5.47773	3.28995e-05	0.00060407	0.518216	8.05065	1.80446
ppa000043m|pacid:17654886	"Separase, putative; --- EC=3.4.22.49; [EVALUE: 0.0] [ORG: Ricinus communis] [ACC:B9SSN4]"	GO:0008233|peptidase activity|F;GO:0005634|nucleus|C;GO:0005488|binding|F;GO:0006508|proteolysis|P;	5.71363	0.067933	2.29224	2.23823	1	0	3.69502	2.33519	0.027916	0.028472	0.0905996	3.42139	2.64462	-5.56037	0.0693594	0.168389	-2.69502	-2.08316	-6.79393	0.00959864	0.049445	-6.1164	-3.34304	-4.34786
ppa000048m|pacid:17650429	Putative uncharacterized protein; [EVALUE: 0.0] [ORG: Cleome spinosa] [ACC:Q1KV00]	GO:0005488|binding|F;	11.4447	0.0698009	11.2071	0.0433782	11.1523	0.0348316	11.1863	0.0749415	0.00257147	0.000820573	0.00575231	0.237612	5.09747	-1.80293	0.486033	0.801272	-0.0339763	-0.728892	-8.46137	0.0030597	0.0204117	-0.271588	-4.11986	-3.13521
ppa000049m|pacid:17646070	Putative uncharacterized protein; [EVALUE: 0.0] [ORG: Ricinus communis] [ACC:B9STD4]	GO:0005515|protein binding|F;	7.32396	0.0551124	6.87154	0.0993727	8.51686	0.176836	6.62519	0.481412	4.09465e-05	0.0620289	0.169802	0.452422	2.15383	-6.33837	1.40993e-05	0.000167185	1.89167	9.00559	2.31787	0.00113754	0.00950343	1.43925	4.84493	-2.07009
ppa000050m|pacid:17647918	"Activating signal cointegrator 1 complex subunit 3, helc1, putative; [EVALUE: 0.0] [ORG: Ricinus communis] [ACC:B9RLP5]"	GO:0005524|ATP binding|F;GO:0008026|ATP-dependent helicase activity|F;GO:0003676|nucleic acid binding|F;	8.68025	0.0752718	8.27647	0.0353323	8.56391	0.0418842	8.26647	0.239897	0.00362887	0.004051	0.0191133	0.403778	3.92385	-3.5223	0.0193251	0.0586068	0.297446	2.89054	-5.50969	0.485004	0.8275	-0.106332	-0.730667	-8.02473
ppa000051m|pacid:17651064	Predicted protein; [EVALUE: 0.0] [ORG: Populus trichocarpa] [ACC:B9H7H1]	GO:0005488|binding|F;	11.8939	0.199412	11.2733	0.0706721	11.6972	0.14051	11.5552	0.0971339	0.00111136	0.0003868	0.0033218	0.62062	5.70762	-0.984351	0.22629	0.4261	0.142054	1.30642	-7.88045	0.0136833	0.0649383	-0.478566	-3.11212	-4.7184
ppa000052m|pacid:17655957	"Whole genome shotgun sequence of line PN40024, scaffold_1.assembly12x; --- Flags: Fragment; [EVALUE: 0.0] [ORG: Vitis vinifera] [ACC:E0CR07]"	GO:0008270|zinc ion binding|F;GO:0003676|nucleic acid binding|F;	11.4305	0.0182057	11.6608	0.0688175	11.629	0.213402	11.439	0.052279	0.0337588	0.0361435	0.109693	-0.230353	-2.49414	-5.8018	0.0721422	0.17409	0.190093	2.05822	-6.83211	0.0116039	0.0571797	0.420446	3.219	-4.54653
ppa000056m|pacid:17653502	"Huntingtin interacting protein, putative; --- EC=2.1.1.43; [EVALUE: 0.0] [ORG: Ricinus communis] [ACC:B9S2T8]"	GO:0008270|zinc ion binding|F;GO:0018024|histone-lysine N-methyltransferase activity|F;GO:0005634|nucleus|C;	11.8386	0.0806356	11.727	0.0144422	11.2255	0.106276	11.7387	0.0902503	0.000109569	0.121009	0.291611	0.11165	1.72644	-6.97631	3.66275e-05	0.000360946	-0.513209	-7.93575	1.26296	0.000109763	0.0015628	-0.624858	-6.8322	0.480203
ppa000058m|pacid:17642587	Microtubule organization protein; [EVALUE: 0.0] [ORG: Populus trichocarpa] [ACC:B9GIF2]	GO:0005488|binding|F;	12.7624	0.00725604	11.6899	0.0266523	12.6782	0.118121	11.5779	0.0168303	2.2192e-09	1.1585e-08	9.89208e-07	1.07243	21.8947	10.4658	9.38059e-09	5.40699e-07	1.10035	22.4647	10.416	0.697062	1	0.027918	0.403031	-8.2243
ppa000059m|pacid:17643100	Putative uncharacterized protein; [EVALUE: 0.0] [ORG: Ricinus communis] [ACC:B9R9Y1]	GO:0005488|binding|F;	9.09994	0.108614	8.56997	0.219688	11.4244	0.18876	8.48472	0.545791	5.83507e-06	0.0662111	0.179095	0.529969	2.11257	-6.40208	1.81708e-06	3.26235e-05	2.93971	11.7183	4.58737	0.000114485	0.00161155	2.40974	6.79229	0.433998
ppa000062m|pacid:17661385	Predicted protein; [EVALUE: 0.0] [ORG: Populus trichocarpa] [ACC:B9H0N9]	"GO:0016773|phosphotransferase activity, alcohol group as acceptor|F;GO:0004428|inositol or phosphatidylinositol kinase activity|F;GO:0046854|phosphatidylinositol phosphorylation|P;GO:0005488|binding|F;GO:0048015|phosphatidylinositol-mediated signaling|P;"	11.7572	0.0670074	11.6596	0.0312254	12.0634	0.125887	11.7078	0.1472	0.00629238	0.271764	0.538898	0.0975653	1.17683	-7.68539	0.00241133	0.0104963	0.355608	4.28931	-3.31181	0.0575765	0.193535	0.258042	2.20086	-6.17744
ppa000065m|pacid:17669391	Putative uncharacterized protein; [EVALUE: 0.0] [ORG: Vitis vinifera] [ACC:A5B9Z2]	GO:0003677|DNA binding|F;GO:0045449|regulation of transcription|P;	11.3172	0.0494957	11.2277	0.0631794	11.342	0.108849	10.3399	0.709714	0.0236725	0.764225	1	0.0895372	0.309922	-8.349	0.0079363	0.0277845	1.00208	3.46858	-4.58096	0.0546719	0.186516	0.912545	2.23351	-6.12649
ppa000069m|pacid:17650127	"Ubiquitin ligase E3 alpha, putative; [EVALUE: 0.0] [ORG: Ricinus communis] [ACC:B9T256]"	GO:0005515|protein binding|F;GO:0008270|zinc ion binding|F;GO:0004842|ubiquitin-protein ligase activity|F;	9.83804	0.0653802	9.45534	0.166992	9.18738	0.0703888	9.35495	0.094542	0.00365337	0.0019064	0.0106727	0.382707	4.45951	-2.71444	0.0851673	0.199402	-0.167572	-1.95264	-6.992	0.00172223	0.0130791	-0.550279	-4.53408	-2.51795
ppa000070m|pacid:17654720	Endoribonuclease Dicer homolog; --- EC=3.1.26.-; --- AltName: Full=Protein CARPEL FACTORY; --- AltName: Full=Protein SHORT INTEGUMENTS 1; --- AltName: Full=Protein SUSPENSOR 1; [EVALUE: 0.0] [ORG: Arabidopsis thaliana] [ACC:Q9SP32]	GO:0006396|RNA processing|P;GO:0003677|DNA binding|F;GO:0005524|ATP binding|F;GO:0003725|double-stranded RNA binding|F;GO:0008026|ATP-dependent helicase activity|F;GO:0005634|nucleus|C;GO:0004525|ribonuclease III activity|F;GO:0031047|gene silencing by RNA|P;GO:0046872|metal ion binding|F;	11.4255	0.0945951	11.1654	0.0520285	11.6228	0.156303	11.8028	0.121559	0.0228509	0.0195065	0.0669957	0.260152	2.88458	-5.17322	0.0796769	0.189057	-0.179933	-1.99511	-6.92805	0.00815623	0.0437465	-0.440085	-3.45046	-4.17668
ppa000072m|pacid:17645847	"Splicing endonuclease positive effector sen1, putative; [EVALUE: 0.0] [ORG: Ricinus communis] [ACC:B9RHU2]"	GO:0003677|DNA binding|F;GO:0005524|ATP binding|F;GO:0006281|DNA repair|P;GO:0004003|ATP-dependent DNA helicase activity|F;GO:0004519|endonuclease activity|F;	6.33597	0.107351	6.80799	0.104482	6.10564	0.1289	6.72828	0.0992972	5.84461e-05	0.000607128	0.00463195	-0.472018	-5.3369	-1.47556	8.84076e-05	0.000731006	-0.622644	-7.03996	0.291757	0.26156	0.580378	-0.150627	-1.20425	-7.5661
ppa000073m|pacid:17665299	Predicted protein; [EVALUE: 0.0] [ORG: Populus trichocarpa] [ACC:B9I1C0]	"GO:0006075|1,3-beta-D-glucan biosynthetic process|P;GO:0016021|integral to membrane|C;GO:0000148|1,3-beta-D-glucan synthase complex|C;GO:0008360|regulation of cell shape|P;GO:0007047|cellular cell wall organization|P;GO:0003843|1,3-beta-D-glucan synthase activity|F;"	8.2216	0.109696	8.80193	0.130937	8.20962	0.0838026	8.67607	0.138701	0.000133403	0.000227793	0.00223813	-0.580336	-6.16354	-0.405755	0.000986812	0.00513569	-0.466447	-4.95397	-2.34687	0.416282	0.737088	0.113889	0.855301	-7.92191
ppa000074m|pacid:17648374	"Callose synthase 2; --- EC=2.4.1.34; --- AltName: Full=1,3-beta-glucan synthase; --- AltName: Full=Protein GLUCAN SYNTHASE-LIKE 3; [EVALUE: 0.0] [ORG: Arabidopsis thaliana] [ACC:Q9SL03]"	"GO:0006075|1,3-beta-D-glucan biosynthetic process|P;GO:0016021|integral to membrane|C;GO:0000148|1,3-beta-D-glucan synthase complex|C;GO:0008360|regulation of cell shape|P;GO:0007047|cellular cell wall organization|P;GO:0003843|1,3-beta-D-glucan synthase activity|F;"	12.7969	0.0296455	13.3603	0.147191	12.1561	0.0279422	12.9726	0.269117	0.000120606	0.00167928	0.00972835	-0.563338	-4.55271	-2.57776	0.000140838	0.00105957	-0.816466	-6.59841	-0.220221	0.184549	0.449788	-0.253129	-1.44653	-7.2696
ppa000075m|pacid:17665284	"Whole genome shotgun sequence of line PN40024, scaffold_66.assembly12x; --- Flags: Fragment; [EVALUE: 0.0] [ORG: Vitis vinifera] [ACC:D7TWI8]"	GO:0000166|nucleotide binding|F;GO:0003676|nucleic acid binding|F;	8.49181	0.0582499	7.66173	0.154113	9.57119	0.146959	8.02019	0.31869	8.51808e-06	0.000594144	0.00456532	0.830078	5.35432	-1.45204	6.27284e-06	8.81436e-05	1.551	10.0046	3.21433	0.0104358	0.0528081	0.720927	3.28823	-4.43553
ppa000076m|pacid:17655660	Expressed protein; [EVALUE: 0.0] [ORG: Oryza sativa Japonica Group] [ACC:Q10BV4]	GO:0005524|ATP binding|F;	9.89762	0.102412	9.61002	0.0800489	10.7499	0.694034	9.66042	0.0900155	0.0121625	0.340728	0.637277	0.287593	1.01039	-7.86346	0.00465877	0.0179322	1.08948	3.82762	-4.01642	0.0800558	0.241537	0.801889	1.99209	-6.49799
ppa000077m|pacid:17666624	Predicted protein; [EVALUE: 0.0] [ORG: Populus trichocarpa] [ACC:B9H826]	"GO:0006075|1,3-beta-D-glucan biosynthetic process|P;GO:0016021|integral to membrane|C;GO:0000148|1,3-beta-D-glucan synthase complex|C;GO:0008360|regulation of cell shape|P;GO:0007047|cellular cell wall organization|P;GO:0003843|1,3-beta-D-glucan synthase activity|F;"	8.29747	0.0540719	10.1169	0.916939	7.18376	0.035139	9.29348	0.210575	0.000219062	0.00116764	0.00746207	-1.81946	-4.82504	-2.18523	0.000442815	0.0026734	-2.10972	-5.59478	-1.47479	0.60049	0.968166	-0.290259	-0.54429	-8.15141
ppa000078m|pacid:17665882	"Whole genome shotgun sequence of line PN40024, scaffold_48.assembly12x; --- Flags: Fragment; [EVALUE: 0.0] [ORG: Vitis vinifera] [ACC:D7U829]"	GO:0005515|protein binding|F;GO:0008270|zinc ion binding|F;	11.1768	0.0268617	10.289	0.7416	9.83379	0.0888323	10.7708	0.674975	0.0351601	0.0572407	0.159358	0.887766	2.20455	-6.25956	0.0471392	0.12113	-0.937039	-2.32691	-6.41407	0.0118706	0.0581049	-1.8248	-3.20422	-4.57026
ppa000079m|pacid:17667883	"Whole genome shotgun sequence of line PN40024, scaffold_7.assembly12x; --- Flags: Fragment; [EVALUE: 0.0] [ORG: Vitis vinifera] [ACC:D7TI90]"	GO:0003723|RNA binding|F;GO:0006397|mRNA processing|P;GO:0005634|nucleus|C;	7.2697	0.0429436	6.87849	0.238489	8.52414	0.16608	6.80744	0.289581	1.37266e-05	0.0439042	0.128584	0.391211	2.37167	-5.99677	4.61485e-06	6.92809e-05	1.71669	10.4072	3.55434	0.000398806	0.00425714	1.32548	5.68199	-0.93129
ppa000080m|pacid:17667623	"Hect ubiquitin-protein ligase, putative; [EVALUE: 0.0] [ORG: Ricinus communis] [ACC:B9SXV1]"	GO:0016881|acid-amino acid ligase activity|F;GO:0005622|intracellular|C;GO:0005488|binding|F;GO:0006464|protein modification process|P;	11.7952	0.0981379	11.6861	0.0788366	12.1584	0.0484999	11.7292	0.154366	0.00188983	0.218164	0.45082	0.109187	1.33185	-7.50238	0.000688784	0.00383373	0.429241	5.23583	-1.95624	0.0237077	0.0989798	0.320054	2.76053	-5.28582
ppa000082m|pacid:17642689	"Whole genome shotgun sequence of line PN40024, scaffold_4.assembly12x; --- Flags: Fragment; [EVALUE: 0.0] [ORG: Vitis vinifera] [ACC:D7SLK9]"	"GO:0040034|regulation of development, heterochronic|P;GO:0090213|regulation of radial pattern formation|P;GO:0008152|metabolic process|P;GO:0003824|catalytic activity|F;"	10.8173	0.726621	9.7919	0.0791089	11.2487	0.0387815	10.3361	0.70516	0.0274826	0.0345248	0.105784	1.02539	2.523	-5.75562	0.0536479	0.135174	0.912578	2.24543	-6.54225	0.849095	1	-0.11281	-0.196274	-8.29282
ppa000083m|pacid:17652147	"Lysine-specific histone demethylase, putative; --- EC=1.4.3.2; [EVALUE: 0.0] [ORG: Ricinus communis] [ACC:B9R844]"	GO:0003677|DNA binding|F;GO:0030528|transcription regulator activity|F;GO:0005515|protein binding|F;GO:0005634|nucleus|C;GO:0006350|transcription|P;	9.84639	0.0459927	9.68159	0.0310698	9.69273	0.141884	9.53374	0.0833683	0.0308323	0.0438234	0.12836	0.1648	2.37283	-5.99493	0.0500564	0.12748	0.158985	2.28909	-6.47369	0.95418	1	-0.00581567	-0.0592097	-8.31236
ppa000086m|pacid:17667866	"Whole genome shotgun sequence of line PN40024, scaffold_15.assembly12x; --- Flags: Fragment; [EVALUE: 0.0] [ORG: Vitis vinifera] [ACC:D7UAP4]"	GO:0005488|binding|F;	12.7455	0.0222397	12.881	0.071825	12.5304	0.0872109	12.854	0.0882755	0.000895504	0.046479	0.134761	-0.135537	-2.33579	-6.05355	0.000452884	0.0027237	-0.323562	-5.57616	-1.49933	0.049882	0.173574	-0.188026	-2.29129	-6.03586
ppa000088m|pacid:17669039	DNA-directed RNA polymerase; --- EC=2.7.7.6; --- Flags: Fragment; [EVALUE: 0.0] [ORG: Vitis vinifera] [ACC:D7UBN7]	GO:0003677|DNA binding|F;GO:0055114|oxidation-reduction process|P;GO:0005507|copper ion binding|F;GO:0003899|DNA-directed RNA polymerase activity|F;GO:0008131|primary amine oxidase activity|F;GO:0006350|transcription|P;GO:0048038|quinone binding|F;GO:0009308|amine metabolic process|P;	8.1816	0.0159996	8.28337	0.139692	8.84929	0.087083	8.25852	0.138481	0.000339782	0.270667	0.537224	-0.101765	-1.17973	-7.6821	0.000107886	0.000853919	0.590768	6.8486	0.0727095	0.000401247	0.00427645	0.692533	5.67689	-0.937946
ppa000089m|pacid:17644036	"Eukaryotic translation initiation factor 3 subunit, putative; [EVALUE: 0.0] [ORG: Ricinus communis] [ACC:B9SQW7]"	GO:0005488|binding|F;	6.39805	0.105632	5.76074	0.314413	6.71606	0.0542545	5.8676	0.194611	0.000383092	0.00313039	0.0156284	0.637317	4.10376	-3.24688	0.000519517	0.00304626	0.848456	5.46331	-1.64906	0.363423	0.665152	0.211139	0.961346	-7.82384
ppa000090m|pacid:17643197	Putative uncharacterized protein; [EVALUE: 0.0] [ORG: Vitis vinifera] [ACC:A5BEM3]	-	11.4577	0.0408721	11.1799	0.0151914	11.2364	0.110281	11.1544	0.0362751	0.00113218	0.000439967	0.00363388	0.277755	5.60013	-1.12483	0.135369	0.295812	0.0819917	1.65313	-7.42646	0.022598	0.0953045	-0.195763	-2.79096	-5.23672
ppa000092m|pacid:17654523	"Transcription initiation factor tfiid, putative; --- EC=2.7.11.1; [EVALUE: 0.0] [ORG: Ricinus communis] [ACC:B9S9F7]"	GO:0003743|translation initiation factor activity|F;GO:0008270|zinc ion binding|F;GO:0016568|chromatin modification|P;GO:0005634|nucleus|C;GO:0016740|transferase activity|F;GO:0045449|regulation of transcription|P;	11.6465	0.129229	9.62907	0.0153215	11.6441	0.246618	10.1756	0.855875	0.000345713	0.000437439	0.00361901	2.01748	5.60492	-1.11854	0.00323853	0.0133501	1.46854	4.07988	-3.62817	0.311074	0.626748	-0.548934	-1.07837	-7.70512
ppa000094m|pacid:17663888	Predicted protein; [EVALUE: 0.0] [ORG: Populus trichocarpa] [ACC:B9GW26]	"GO:0006355|regulation of transcription, DNA-dependent|P;GO:0043565|sequence-specific DNA binding|F;GO:0003700|sequence-specific DNA binding transcription factor activity|F;"	8.80629	0.0330947	8.60258	0.0501977	8.46192	0.0848333	8.35726	0.125136	0.022447	0.0132917	0.0491978	0.203713	3.13089	-4.77578	0.144862	0.313772	0.104657	1.60848	-7.48826	0.311857	0.626748	-0.0990563	-1.07651	-7.70709
ppa000095m|pacid:17647200	"Whole genome shotgun sequence of line PN40024, scaffold_8.assembly12x; --- Flags: Fragment; [EVALUE: 0.0] [ORG: Vitis vinifera] [ACC:D7STK1]"	GO:0005488|binding|F;	7.93024	0.15771	7.45807	0.0649877	7.75764	0.0922621	7.53082	0.0713876	0.000647491	0.000384	0.00330442	0.472177	5.71372	-0.976423	0.0243061	0.069419	0.226821	2.74472	-5.74526	0.0676033	0.218123	-0.245355	-2.0994	-6.33446
ppa000096m|pacid:17653026	"Eukaryotic translation initiation factor 3 subunit, putative; [EVALUE: 0.0] [ORG: Ricinus communis] [ACC:B9SBI2]"	GO:0005488|binding|F;	14.3254	0.0136172	13.5969	0.0481552	13.6402	0.201147	13.8878	0.167567	0.000258844	0.00010945	0.00127502	0.728504	6.83491	0.397685	0.0474052	0.121709	-0.247638	-2.32336	-6.41967	0.000160901	0.00210116	-0.976141	-6.47588	0.060899
ppa000097m|pacid:17641695	"Whole genome shotgun sequence of line PN40024, scaffold_16.assembly12x; --- Flags: Fragment; [EVALUE: 0.0] [ORG: Vitis vinifera] [ACC:D7TC76]"	GO:0005085|guanyl-nucleotide exchange factor activity|F;GO:0051020|GTPase binding|F;GO:0005525|GTP binding|F;	10.7412	0.672811	9.75054	0.101744	11.2023	0.0264922	10.1822	0.815751	0.0287343	0.0468051	0.135509	0.990643	2.33139	-6.0605	0.0419395	0.109747	1.02	2.40049	-6.2975	0.96218	1	0.029362	0.0488616	-8.31299
ppa000098m|pacid:17646489	"Fyve finger-containing phosphoinositide kinase, fyv1, putative; --- EC=2.7.1.150; [EVALUE: 0.0] [ORG: Ricinus communis] [ACC:B9RR30]"	GO:0016307|phosphatidylinositol phosphate kinase activity|F;GO:0005524|ATP binding|F;GO:0044267|cellular protein metabolic process|P;GO:0005515|protein binding|F;GO:0008270|zinc ion binding|F;GO:0046488|phosphatidylinositol metabolic process|P;	11.5545	0.0481099	11.4062	0.0691357	11.4012	0.102221	11.3164	0.045444	0.0439629	0.0283466	0.0902971	0.148261	2.6474	-5.55589	0.166773	0.352846	0.0848313	1.51478	-7.61499	0.445417	0.776042	-0.0634293	-0.800884	-7.96851
ppa000099m|pacid:17650267	Predicted protein; [EVALUE: 0.0] [ORG: Populus trichocarpa] [ACC:B9GG71]	GO:0005488|binding|F;	11.8684	0.0723696	11.6299	0.101881	12.2708	0.0521327	11.8702	0.216076	0.00534631	0.0462702	0.134247	0.238471	2.33862	-6.04907	0.00402274	0.01592	0.400612	3.9287	-3.85995	0.292186	0.626748	0.162141	1.12435	-7.65564
ppa000100m|pacid:17655318	"Whole genome shotgun sequence of line PN40024, scaffold_16.assembly12x; --- Flags: Fragment; [EVALUE: 0.0] [ORG: Vitis vinifera] [ACC:D7TC07]"	GO:0009507|chloroplast|C;	9.44129	0.0779389	8.66682	0.0789068	11.4373	0.0213673	9.07407	0.492517	4.49502e-06	0.00462321	0.0211501	0.774465	3.83287	-3.66304	1.84525e-06	3.30663e-05	2.36318	11.6955	4.57032	0.000461968	0.00475697	1.58872	5.55975	-1.09154
ppa000101m|pacid:17653035	Predicted protein; [EVALUE: 0.0] [ORG: Populus trichocarpa] [ACC:B9HHR5]	GO:0007067|mitosis|P;GO:0005515|protein binding|F;GO:0005634|nucleus|C;GO:0051301|cell division|P;	7.15963	0.0339249	6.42887	0.11937	7.22469	0.103916	6.59778	0.543611	0.00824119	0.0115517	0.0439867	0.730761	3.22194	-4.62938	0.0235762	0.0676843	0.62691	2.76406	-5.71404	0.754084	1	-0.103851	-0.32377	-8.25603
ppa000102m|pacid:17656595	"Fyve finger-containing phosphoinositide kinase, fyv1, putative; --- EC=2.7.1.150; [EVALUE: 0.0] [ORG: Ricinus communis] [ACC:B9T3Y2]"	GO:0016307|phosphatidylinositol phosphate kinase activity|F;GO:0005524|ATP binding|F;GO:0044267|cellular protein metabolic process|P;GO:0005515|protein binding|F;GO:0008270|zinc ion binding|F;GO:0046488|phosphatidylinositol metabolic process|P;	9.63317	0.093828	9.33279	0.0865448	9.66432	0.107131	9.17549	0.0496764	9.74709e-05	0.00231195	0.0123669	0.300387	4.31957	-2.92189	8.93749e-05	0.000737368	0.488831	7.0294	0.279781	0.0901746	0.263451	0.188444	1.91614	-6.61189
ppa000103m|pacid:17650268	Predicted protein; [EVALUE: 0.0] [ORG: Populus trichocarpa] [ACC:B9GG71]	GO:0005488|binding|F;	11.8958	0.0196693	11.6804	0.146877	12.3103	0.0303128	11.8974	0.195589	0.00447173	0.0596708	0.164708	0.215378	2.17831	-6.3004	0.00282632	0.0119654	0.412896	4.17599	-3.48229	0.193998	0.465133	0.197518	1.41257	-7.31323
ppa000104m|pacid:17664785	"Whole genome shotgun sequence of line PN40024, scaffold_38.assembly12x; --- Flags: Fragment; [EVALUE: 0.0] [ORG: Vitis vinifera] [ACC:D7U596]"	-	7.55791	0.141625	7.19723	0.201418	8.06312	0.0848226	7.36062	0.380501	0.00783391	0.084695	0.217747	0.36068	1.95619	-6.63996	0.00477975	0.0183148	0.702496	3.81007	-4.04371	0.224843	0.518641	0.341816	1.31089	-7.43997
ppa000105m|pacid:17660717	"ATP binding protein, putative; [EVALUE: 0.0] [ORG: Ricinus communis] [ACC:B9RMQ4]"	-	11.2179	0.0279495	11.6879	0.0502203	11.3971	0.445698	11.7543	0.126565	0.0374197	0.0348282	0.106493	-0.469992	-2.51749	-5.76444	0.0905731	0.21011	-0.357199	-1.91332	-7.05077	0.680041	1	0.112793	0.427214	-8.21329
ppa000106m|pacid:17663811	Predicted protein; [EVALUE: 0.0] [ORG: Populus trichocarpa] [ACC:B9GRZ8]	GO:0009737|response to abscisic acid stimulus|P;	11.2427	0.0800407	11.2447	0.0892899	11.5668	0.117663	11.2066	0.0220355	0.00209602	0.977776	1	-0.001945	-0.0287041	-8.40199	0.000622631	0.00353081	0.360255	5.31661	-1.84634	0.004997	0.0299092	0.3622	3.77971	-3.65835
ppa000107m|pacid:17665478	Predicted protein; [EVALUE: 0.0] [ORG: Populus trichocarpa] [ACC:B9HUS3]	GO:0005886|plasma membrane|C;GO:0016301|kinase activity|F;	9.69864	0.248441	11.8082	0.106772	11.1494	0.0555691	11.7007	0.147975	2.78577e-07	9.8792e-08	5.34301e-06	-2.10958	-16.8427	8.12356	0.00206441	0.00927056	-0.551296	-4.40149	-3.14472	1.68523e-05	0.000358202	1.55829	8.79725	2.54122
ppa000109m|pacid:17659113	Putative uncharacterized protein; [EVALUE: 0.0] [ORG: Ricinus communis] [ACC:B9RVH4]	GO:0005515|protein binding|F;GO:0008270|zinc ion binding|F;	9.94358	0.029233	9.93312	0.101524	10.7606	0.692369	9.85397	0.0705343	0.0343795	0.971244	1	0.0104553	0.0371439	-8.40168	0.0115716	0.0381835	0.9066	3.22082	-4.97701	0.0531594	0.182674	0.896145	2.2512	-6.09881
ppa000110m|pacid:17654964	"Cytohesin 1, 2, 3, putative; [EVALUE: 0.0] [ORG: Ricinus communis] [ACC:B9RDE3]"	GO:0005086|ARF guanyl-nucleotide exchange factor activity|F;GO:0005622|intracellular|C;GO:0005488|binding|F;GO:0032012|regulation of ARF protein signal transduction|P;	13.3487	0.047518	13.1852	0.0388908	13.4594	0.0931215	13.1622	0.0613122	0.000456821	0.0117278	0.0445775	0.163515	3.2121	-4.64519	0.000331069	0.00210989	0.297252	5.83921	-1.15705	0.0987867	0.282573	0.133736	1.85765	-6.69843
ppa000112m|pacid:17650163	"Transferase, transferring glycosyl groups, putative; --- EC=2.4.1.34; [EVALUE: 0.0] [ORG: Ricinus communis] [ACC:B9RVZ6]"	"GO:0006075|1,3-beta-D-glucan biosynthetic process|P;GO:0016021|integral to membrane|C;GO:0000148|1,3-beta-D-glucan synthase complex|C;GO:0008360|regulation of cell shape|P;GO:0007047|cellular cell wall organization|P;GO:0003843|1,3-beta-D-glucan synthase activity|F;"	14.4844	0.0365136	13.3904	0.0891285	14.1595	0.0177426	13.7959	0.145592	4.45153e-07	1.84707e-07	8.6274e-06	1.09407	15.5915	7.43594	0.000737907	0.00405114	0.363565	5.18113	-2.03117	6.38518e-05	0.00101644	-0.730504	-7.36122	1.0751
ppa000113m|pacid:17663540	"Transcription factor, putative; [EVALUE: 0.0] [ORG: Ricinus communis] [ACC:B9RSE9]"	GO:0003677|DNA binding|F;GO:0005515|protein binding|F;GO:0008270|zinc ion binding|F;	7.94563	0.217142	8.17804	0.0889415	7.6866	0.0953699	8.03628	0.132774	0.0181271	0.0751464	0.197823	-0.232417	-2.03233	-6.52491	0.014887	0.0472475	-0.349683	-3.05774	-5.23962	0.488252	0.831566	-0.117266	-0.725074	-8.02902
ppa000118m|pacid:17650746	Putative uncharacterized protein; [EVALUE: 0.0] [ORG: Vitis vinifera] [ACC:A5BPP1]	GO:0005886|plasma membrane|C;GO:0016301|kinase activity|F;	9.89297	0.065842	9.94693	0.0190415	9.58315	0.0481917	10.8763	0.935018	0.0248653	0.889129	1	-0.0539533	-0.143727	-8.3909	0.00822636	0.0285951	-1.29313	-3.44479	-4.6188	0.0465962	0.164717	-1.23917	-2.3342	-5.96822
ppa000119m|pacid:17652633	Predicted protein; [EVALUE: 0.0] [ORG: Populus trichocarpa] [ACC:B9HJA2]	GO:0016307|phosphatidylinositol phosphate kinase activity|F;GO:0005524|ATP binding|F;GO:0044267|cellular protein metabolic process|P;GO:0005515|protein binding|F;GO:0008270|zinc ion binding|F;GO:0046488|phosphatidylinositol metabolic process|P;	12.2323	0.123008	12.6576	0.0463601	12.7846	0.170593	12.7388	0.108124	0.006364	0.00202991	0.0111809	-0.425339	-4.41374	-2.78201	0.646862	1	0.045791	0.475173	-8.62498	0.00807634	0.0434118	0.47113	3.45698	-4.16631
ppa000120m|pacid:17646271	Predicted protein; [EVALUE: 0.0] [ORG: Populus trichocarpa] [ACC:B9GI52]	GO:0005488|binding|F;	11.6711	0.0436581	9.51721	0.142306	11.4664	0.0371021	9.69731	0.151859	1.74721e-09	3.95367e-09	4.20783e-07	2.15387	24.9519	11.6297	1.99203e-08	9.73429e-07	1.7691	20.4944	9.58555	0.0128669	0.061904	-0.384774	-3.15192	-4.65434
ppa000121m|pacid:17650164	"Transferase, transferring glycosyl groups, putative; --- EC=2.4.1.34; [EVALUE: 0.0] [ORG: Ricinus communis] [ACC:B9RVZ6]"	"GO:0006075|1,3-beta-D-glucan biosynthetic process|P;GO:0016021|integral to membrane|C;GO:0000148|1,3-beta-D-glucan synthase complex|C;GO:0008360|regulation of cell shape|P;GO:0007047|cellular cell wall organization|P;GO:0003843|1,3-beta-D-glucan synthase activity|F;"	14.4559	0.0339205	13.3261	0.0881789	14.1468	0.0308887	13.7955	0.155196	5.37026e-07	2.11895e-07	9.56736e-06	1.12977	15.3289	7.28488	0.00126165	0.00621648	0.351287	4.76632	-2.61311	5.73943e-05	0.000934617	-0.778483	-7.46887	1.19229
ppa000122m|pacid:17660955	Predicted protein; [EVALUE: 0.0] [ORG: Populus trichocarpa] [ACC:B9H4Q2]	GO:0003723|RNA binding|F;GO:0005524|ATP binding|F;GO:0008026|ATP-dependent helicase activity|F;GO:0005515|protein binding|F;GO:0008270|zinc ion binding|F;GO:0005622|intracellular|C;	12.3932	0.0158278	11.3665	0.130439	12.3641	0.0413202	11.7459	0.349452	0.000124916	0.000109439	0.00127502	1.02663	6.83501	0.397794	0.00307729	0.0128256	0.618205	4.11582	-3.57348	0.0892465	0.261457	-0.408428	-1.92276	-6.60204
ppa000123m|pacid:17646426	Predicted protein; [EVALUE: 0.0] [ORG: Populus trichocarpa] [ACC:B9I3W9]	GO:0005524|ATP binding|F;	7.44479	0.186001	8.52101	0.143027	7.89803	0.193316	7.9267	0.179428	0.000173894	4.93235e-05	0.000689419	-1.07622	-7.62394	1.27388	0.843924	1	-0.0286705	-0.203102	-8.72667	0.000678917	0.00636418	1.04755	5.24733	-1.51043
ppa000124m|pacid:17654409	"Ataxia telangiectasia mutated, putative; --- EC=2.7.11.1; [EVALUE: 0.0] [ORG: Ricinus communis] [ACC:B9RB21]"	"GO:0005524|ATP binding|F;GO:0016773|phosphotransferase activity, alcohol group as acceptor|F;GO:0016301|kinase activity|F;"	9.05466	0.159626	8.59215	0.0199236	8.43191	0.214883	8.75818	0.0737693	0.00278566	0.00291206	0.0148118	0.46251	4.15481	-3.16947	0.0181393	0.0556582	-0.326274	-2.93097	-5.44434	0.000917427	0.00807661	-0.788784	-5.01041	-1.83719
ppa000125m|pacid:17651453	Predicted protein; [EVALUE: 0.0] [ORG: Populus trichocarpa] [ACC:B9IK65]	GO:0005515|protein binding|F;GO:0008270|zinc ion binding|F;	8.26552	0.0445499	7.88534	0.0688674	7.96387	0.133047	8.13907	0.0257788	0.000484969	0.000274215	0.00258513	0.380178	6.0012	-0.608627	0.0235197	0.0675488	-0.175201	-2.76558	-5.71158	0.000218835	0.00268586	-0.555379	-6.19905	-0.27576
ppa000129m|pacid:17658410	"Whole genome shotgun sequence of line PN40024, scaffold_67.assembly12x; --- Flags: Fragment; [EVALUE: 0.0] [ORG: Vitis vinifera] [ACC:D7T4A9]"	GO:0003677|DNA binding|F;GO:0005524|ATP binding|F;GO:0004386|helicase activity|F;GO:0005515|protein binding|F;GO:0008270|zinc ion binding|F;	11.1563	0.0401333	9.86914	0.0548431	9.6942	0.146234	9.65168	0.0417284	1.18632e-07	3.22402e-08	2.24476e-06	1.28716	19.3234	9.35025	0.540423	0.875631	0.0425167	0.638277	-8.52703	6.99711e-07	2.92036e-05	-1.24465	-13.2124	6.04776
ppa000130m|pacid:17656881	"Clathrin heavy chain, putative; [EVALUE: 0.0] [ORG: Ricinus communis] [ACC:B9SQP2]"	GO:0030130|clathrin coat of trans-Golgi network vesicle|C;GO:0016192|vesicle-mediated transport|P;GO:0005515|protein binding|F;GO:0006886|intracellular protein transport|P;GO:0030132|clathrin coat of coated pit|C;GO:0005198|structural molecule activity|F;	14.9563	0.0628509	14.7817	0.051957	14.9516	0.025076	14.8494	0.0313718	0.00155774	0.001202	0.00762608	0.17464	4.803	-2.21661	0.0219117	0.0636793	0.102193	2.81055	-5.63895	0.195052	0.467098	-0.0724465	-1.40887	-7.31794
ppa000131m|pacid:17646660	"Whole genome shotgun sequence of line PN40024, scaffold_8.assembly12x; --- Flags: Fragment; [EVALUE: 0.0] [ORG: Vitis vinifera] [ACC:D7SUW3]"	GO:0016597|amino acid binding|F;GO:0009058|biosynthetic process|P;GO:0030170|pyridoxal phosphate binding|F;GO:0003824|catalytic activity|F;	6.9986	0.196163	7.18564	0.0628172	7.00942	0.172867	7.37802	0.156279	0.0296865	0.169498	0.385105	-0.187043	-1.50391	-7.28248	0.0172337	0.0533932	-0.368603	-2.96374	-5.39139	0.33096	0.626748	-0.18156	-1.03225	-7.75317
ppa000132m|pacid:17665173	"Whole genome shotgun sequence of line PN40024, scaffold_4.assembly12x; --- Flags: Fragment; [EVALUE: 0.0] [ORG: Vitis vinifera] [ACC:D7SJV3]"	GO:0030130|clathrin coat of trans-Golgi network vesicle|C;GO:0016192|vesicle-mediated transport|P;GO:0005515|protein binding|F;GO:0006886|intracellular protein transport|P;GO:0030132|clathrin coat of coated pit|C;GO:0005198|structural molecule activity|F;	9.12374	0.0157707	8.84132	0.293415	10.6773	0.790018	8.66019	0.420859	0.00188091	0.474079	0.830055	0.282417	0.749656	-8.09807	0.000594177	0.00340583	2.01711	5.35428	-1.79539	0.0109642	0.05484	1.73469	3.25596	-4.48723
ppa000135m|pacid:17653217	Putative uncharacterized protein; [EVALUE: 0.0] [ORG: Vitis vinifera] [ACC:A5BZB0]	GO:0005488|binding|F;	6.08852	0.15312	5.90726	0.0406668	2.29791	2.24805	5.53173	0.120946	0.0203595	0.845634	1	0.181252	0.200842	-8.37993	0.00668134	0.0241338	-3.23382	-3.58335	-4.39914	0.0271004	0.109208	-3.41507	-2.67583	-5.42238
ppa000136m|pacid:17655521	Predicted protein; --- Flags: Fragment; [EVALUE: 0.0] [ORG: Populus trichocarpa] [ACC:B9MZ24]	GO:0005086|ARF guanyl-nucleotide exchange factor activity|F;GO:0005622|intracellular|C;GO:0005488|binding|F;GO:0032012|regulation of ARF protein signal transduction|P;	9.80424	0.0702298	9.629	0.135472	11.1161	0.00417061	9.62431	0.124671	1.33391e-07	0.05556	0.155918	0.175238	2.22335	-6.23023	3.81772e-08	1.63225e-06	1.49183	18.9278	8.86698	1.70638e-06	5.60024e-05	1.31659	11.8118	5.06591
ppa000137m|pacid:17643400	"Whole genome shotgun sequence of line PN40024, scaffold_20.assembly12x; --- Flags: Fragment; [EVALUE: 0.0] [ORG: Vitis vinifera] [ACC:D7T625]"	GO:0005524|ATP binding|F;GO:0004672|protein kinase activity|F;GO:0006468|protein phosphorylation|P;	9.5876	0.0505819	9.29716	0.086016	9.55292	0.00955496	9.41446	0.0635171	0.000405173	0.000239565	0.00232769	0.290433	6.11915	-0.460886	0.0185349	0.0566717	0.138458	2.91719	-5.46661	0.0520795	0.179876	-0.151975	-2.26413	-6.07853
ppa000138m|pacid:17668580	Putative uncharacterized protein; [EVALUE: 0.0] [ORG: Vitis vinifera] [ACC:A5AJA7]	GO:0005488|binding|F;	11.5044	0.0194709	11.3311	0.0819738	11.4192	0.0106539	11.5703	0.161884	0.0383183	0.0439842	0.128793	0.173298	2.37052	-5.99859	0.0710795	0.171832	-0.151156	-2.06763	-6.81772	0.0131414	0.0628898	-0.324454	-3.13825	-4.67633
ppa000139m|pacid:17652363	Putative uncharacterized protein; [EVALUE: 0.0] [ORG: Vitis vinifera] [ACC:A5ALQ1]	GO:0008270|zinc ion binding|F;	8.6889	0.112412	9.09009	0.142434	8.43852	0.094539	8.86588	0.155082	0.00131495	0.0041462	0.0194392	-0.401193	-3.9078	-3.54706	0.00288015	0.0121605	-0.427353	-4.16261	-3.50252	0.861315	1	-0.02616	-0.180178	-8.29619
ppa000140m|pacid:17642305	"Whole genome shotgun sequence of line PN40024, scaffold_0.assembly12x; --- Flags: Fragment; [EVALUE: 0.0] [ORG: Vitis vinifera] [ACC:D7SIH9]"	GO:0006511|ubiquitin-dependent protein catabolic process|P;GO:0008270|zinc ion binding|F;GO:0005622|intracellular|C;GO:0004221|ubiquitin thiolesterase activity|F;	8.64444	0.0778805	8.34464	0.157718	8.54014	0.0863452	8.40103	0.117543	0.0195736	0.0105531	0.040861	0.299795	3.28092	-4.53479	0.164897	0.349646	0.139106	1.52236	-7.6049	0.247509	0.556452	-0.160689	-1.24349	-7.52054
ppa000143m|pacid:17649064	"Whole genome shotgun sequence of line PN40024, scaffold_25.assembly12x; --- Flags: Fragment; [EVALUE: 0.0] [ORG: Vitis vinifera] [ACC:D7TW00]"	GO:0003677|DNA binding|F;GO:0005515|protein binding|F;GO:0008270|zinc ion binding|F;GO:0005634|nucleus|C;	11.465	0.0754459	11.3772	0.0497453	11.2457	0.07309	11.3768	0.0597887	0.0460851	0.130135	0.309734	0.087766	1.67898	-7.04342	0.0354024	0.0952072	-0.131059	-2.50719	-6.12731	0.0173329	0.078048	-0.218825	-2.96007	-4.96363
ppa000144m|pacid:17658855	"Whole genome shotgun sequence of line PN40024, scaffold_149.assembly12x; --- Flags: Fragment; [EVALUE: 0.0] [ORG: Vitis vinifera] [ACC:D7T528]"	GO:0006396|RNA processing|P;GO:0003677|DNA binding|F;GO:0005524|ATP binding|F;GO:0003725|double-stranded RNA binding|F;GO:0008026|ATP-dependent helicase activity|F;GO:0005634|nucleus|C;GO:0004525|ribonuclease III activity|F;GO:0031047|gene silencing by RNA|P;GO:0046872|metal ion binding|F;	6.17881	0.0505896	6.32147	0.268518	5.29001	0.135222	6.04401	0.177154	0.00180182	0.3401	0.63642	-0.14266	-1.01178	-7.86205	0.000599197	0.00342858	-0.753995	-5.34749	-1.80456	0.0147015	0.0687329	-0.611335	-3.06581	-4.79301
ppa000145m|pacid:17656538	"Whole genome shotgun sequence of line PN40024, scaffold_3.assembly12x; --- Flags: Fragment; [EVALUE: 0.0] [ORG: Vitis vinifera] [ACC:D7TKF5]"	GO:0005524|ATP binding|F;GO:0055114|oxidation-reduction process|P;GO:0016021|integral to membrane|C;GO:0005886|plasma membrane|C;GO:0032440|2-alkenal reductase activity|F;GO:0055085|transmembrane transport|P;GO:0005774|vacuolar membrane|C;GO:0008559|xenobiotic-transporting ATPase activity|F;GO:0000325|plant-type vacuole|C;	12.8586	0.00174376	13.3756	0.0869123	13.1541	0.172681	13.339	0.0350094	0.000326501	0.000143606	0.00155335	-0.517016	-6.5804	0.0996724	0.0452103	0.116862	-0.18489	-2.35321	-6.37248	0.0165659	0.0753454	0.332126	2.98907	-4.91681
ppa000147m|pacid:17640915	Putative uncharacterized protein; [EVALUE: 0.0] [ORG: Vitis vinifera] [ACC:A5AGR1]	"GO:0003677|DNA binding|F;GO:0006355|regulation of transcription, DNA-dependent|P;GO:0003746|translation elongation factor activity|F;GO:0005515|protein binding|F;GO:0006354|transcription elongation, DNA-dependent|P;GO:0005634|nucleus|C;GO:0003702|RNA polymerase II transcription factor activity|F;"	12.1349	0.032296	11.6699	0.0670198	11.9817	0.154569	11.5859	0.15016	0.000441	0.000817136	0.00573766	0.465021	5.10076	-1.79838	0.00224436	0.00990843	0.395753	4.34097	-3.23466	0.605126	0.973743	-0.0692685	-0.537258	-8.15552
ppa000149m|pacid:17648819	"Whole genome shotgun sequence of line PN40024, scaffold_84.assembly12x; --- Flags: Fragment; [EVALUE: 0.0] [ORG: Vitis vinifera] [ACC:D7TX82]"	GO:0005524|ATP binding|F;GO:0005515|protein binding|F;GO:0004672|protein kinase activity|F;GO:0008270|zinc ion binding|F;GO:0006468|protein phosphorylation|P;	13.5373	0.0954778	13.5402	0.0853084	13.2249	0.139965	13.6811	0.0933675	0.00190422	0.973079	1	-0.00294	-0.0347728	-8.40177	0.000564215	0.00326259	-0.456238	-5.39614	-1.73902	0.00491459	0.0294856	-0.453298	-3.79106	-3.64068
ppa000150m|pacid:17668023	"Whole genome shotgun sequence of line PN40024, scaffold_68.assembly12x; --- Flags: Fragment; [EVALUE: 0.0] [ORG: Vitis vinifera] [ACC:D7SVM3]"	-	9.25581	0.0392344	9.16567	0.020429	9.26084	0.0955087	9.12312	0.00779052	0.0132055	0.0638807	0.173961	0.0901373	2.13524	-6.36713	0.0108567	0.036193	0.137719	3.26239	-4.91026	0.447538	0.778781	0.047582	0.797019	-7.97172
ppa000151m|pacid:17662279	Putative uncharacterized protein; [EVALUE: 0.0] [ORG: Ricinus communis] [ACC:B9RS85]	GO:0003676|nucleic acid binding|F;	8.40766	0.0432674	8.45781	0.129315	8.45415	0.1243	8.18411	0.0371938	0.0187113	0.523252	0.9007	-0.0501497	-0.666252	-8.1604	0.00663911	0.0240074	0.270043	3.5876	-4.39243	0.0160862	0.0736131	0.320193	3.00793	-4.88638
ppa000153m|pacid:17662749	DNA-directed RNA polymerase; --- EC=2.7.7.6; [EVALUE: 0.0] [ORG: Ricinus communis] [ACC:B9SL65]	GO:0003677|DNA binding|F;GO:0008270|zinc ion binding|F;GO:0005634|nucleus|C;GO:0003899|DNA-directed RNA polymerase activity|F;GO:0006350|transcription|P;	7.99923	0.117147	7.37264	0.245086	10.2381	0.777271	7.48764	0.420421	0.000173229	0.126994	0.303483	0.626595	1.69496	-7.02093	5.90509e-05	0.000530355	2.75044	7.44002	0.736207	0.00332031	0.0217462	2.12384	4.06237	-3.22264
ppa000154m|pacid:17665466	Putative uncharacterized protein; [EVALUE: 0.0] [ORG: Ricinus communis] [ACC:B9T6Z8]	-	12.1424	0.020694	12.058	0.154836	11.8699	0.0983686	12.1949	0.0614574	0.00750526	0.308347	0.593581	0.0844103	1.08487	-7.78629	0.0028248	0.0119607	-0.324952	-4.17637	-3.48171	0.00545339	0.0320013	-0.409362	-3.72025	-3.75115
ppa000155m|pacid:17655585	Putative uncharacterized protein; [EVALUE: 0.0] [ORG: Vitis vinifera] [ACC:A5B6P1]	GO:0016307|phosphatidylinositol phosphate kinase activity|F;GO:0005524|ATP binding|F;GO:0044267|cellular protein metabolic process|P;GO:0005515|protein binding|F;GO:0008270|zinc ion binding|F;GO:0046488|phosphatidylinositol metabolic process|P;	12.8839	0.0280777	13.5096	0.0496331	12.8709	0.0412957	13.5069	0.00820333	2.16837e-09	1.08863e-08	9.4441e-07	-0.625656	-22.0612	10.5334	9.51846e-09	5.45272e-07	-0.635968	-22.4248	10.3999	0.803333	1	-0.0103115	-0.257099	-8.27748
ppa000156m|pacid:17651958	"Mgatp-energized glutathione s-conjugate pump, putative; --- EC=1.3.1.74; [EVALUE: 0.0] [ORG: Ricinus communis] [ACC:B9SKU1]"	GO:0005524|ATP binding|F;GO:0055114|oxidation-reduction process|P;GO:0016021|integral to membrane|C;GO:0005886|plasma membrane|C;GO:0032440|2-alkenal reductase activity|F;GO:0055085|transmembrane transport|P;GO:0005774|vacuolar membrane|C;GO:0008559|xenobiotic-transporting ATPase activity|F;GO:0000325|plant-type vacuole|C;	11.1669	0.0828658	9.44921	0.109309	11.5718	0.349348	10.1233	0.979074	0.00199175	0.00316179	0.0157534	1.7177	4.09674	-3.25756	0.00810481	0.0282522	1.44848	3.45465	-4.60311	0.661396	1	-0.269217	-0.454025	-8.20037
ppa000157m|pacid:17655669	Putative uncharacterized protein; [EVALUE: 0.0] [ORG: Ricinus communis] [ACC:B9SFU3]	GO:0005515|protein binding|F;	10.171	0.815988	9.30473	0.191595	10.8536	0.768539	9.59657	0.178864	0.0299849	0.0951186	0.238905	0.866299	1.88195	-6.75055	0.0248454	0.0706954	1.25705	2.73082	-5.7677	0.564298	0.925334	0.390752	0.600241	-8.11693
ppa000160m|pacid:17652135	"Whole genome shotgun sequence of line PN40024, scaffold_68.assembly12x; --- Flags: Fragment; [EVALUE: 0.0] [ORG: Vitis vinifera] [ACC:D7SVC3]"	-	9.5307	0.0708619	9.30872	0.0482848	11.2019	0.0794984	9.41534	0.266264	7.19387e-07	0.0912052	0.230762	0.221982	1.90887	-6.71064	2.08079e-07	5.91112e-06	1.78661	15.3634	6.98992	9.25444e-06	0.00022045	1.56462	9.51379	3.20187
ppa000162m|pacid:17642553	Histone acetyltransferase 5; [EVALUE: 0.0] [ORG: Arabidopsis lyrata subsp. lyrata] [ACC:D7L0M4]	"GO:0006355|regulation of transcription, DNA-dependent|P;GO:0005515|protein binding|F;GO:0008270|zinc ion binding|F;GO:0003712|transcription cofactor activity|F;GO:0016568|chromatin modification|P;GO:0005634|nucleus|C;GO:0004402|histone acetyltransferase activity|F;GO:0006473|protein acetylation|P;GO:0009908|flower development|P;"	11.4949	0.0287777	11.6716	0.0240843	11.516	0.127743	11.6111	0.0483149	0.0217175	0.01351	0.0498636	-0.17675	-3.12035	-4.79275	0.130193	0.286118	-0.095088	-1.67869	-7.39069	0.33667	0.627519	0.081662	1.01941	-7.76626
ppa000163m|pacid:17657403	Repressor of silencing 1; [EVALUE: 0.0] [ORG: Nicotiana tabacum] [ACC:A4PF88]	"GO:0003677|DNA binding|F;GO:0006284|base-excision repair|P;GO:0051539|4 iron, 4 sulfur cluster binding|F;GO:0004519|endonuclease activity|F;"	14.2553	0.0589181	14.1609	0.030464	14.1629	0.0661599	14.3487	0.0358047	0.00243126	0.0451893	0.131589	0.094411	2.3535	-6.02553	0.00151053	0.00718267	-0.185783	-4.63124	-2.80779	0.0010062	0.00867614	-0.280194	-4.93896	-1.93727
ppa000164m|pacid:17647231	"Whole genome shotgun sequence of line PN40024, scaffold_40.assembly12x; --- Flags: Fragment; [EVALUE: 0.0] [ORG: Vitis vinifera] [ACC:D7TQ34]"	"GO:0003723|RNA binding|F;GO:0006357|regulation of transcription from RNA polymerase II promoter|P;GO:0005515|protein binding|F;GO:0003711|transcription elongation regulator activity|F;GO:0016788|hydrolase activity, acting on ester bonds|F;"	8.2939	0.119883	8.73536	0.170364	8.60556	0.164128	8.49143	0.0985916	0.0110296	0.00418259	0.0195751	-0.441458	-3.90177	-3.55637	0.341479	0.602562	0.11413	1.00872	-8.21224	0.00789265	0.0426083	0.555588	3.47224	-4.14207
ppa000165m|pacid:17661615	"Whole genome shotgun sequence of line PN40024, scaffold_8.assembly12x; --- Flags: Fragment; [EVALUE: 0.0] [ORG: Vitis vinifera] [ACC:D7STZ1]"	GO:0006396|RNA processing|P;GO:0003677|DNA binding|F;GO:0005524|ATP binding|F;GO:0003725|double-stranded RNA binding|F;GO:0008026|ATP-dependent helicase activity|F;GO:0004525|ribonuclease III activity|F;GO:0005622|intracellular|C;	8.92817	0.0424879	9.23028	0.13626	9.0202	0.0851227	9.17357	0.0464266	0.00346532	0.00213165	0.0116315	-0.302116	-4.37823	-2.83462	0.0556282	0.13941	-0.153367	-2.22258	-6.57801	0.164424	0.411544	0.148749	1.52428	-7.16741
ppa000166m|pacid:17653161	Predicted protein; [EVALUE: 0.0] [ORG: Populus trichocarpa] [ACC:B9GWL4]	GO:0008601|protein phosphatase type 2A regulator activity|F;GO:0000159|protein phosphatase type 2A complex|C;GO:0005886|plasma membrane|C;GO:0009507|chloroplast|C;GO:0007165|signal transduction|P;GO:0005488|binding|F;	8.35717	0.0836467	8.60535	0.0775568	8.69296	0.0644772	8.56275	0.0813578	0.0055483	0.00351001	0.0170328	-0.248174	-4.02349	-3.36929	0.0663729	0.16219	0.130211	2.11103	-6.7511	0.00225437	0.0161297	0.378385	4.33776	-2.80767
ppa000168m|pacid:17661185	"Whole genome shotgun sequence of line PN40024, scaffold_9.assembly12x; --- Flags: Fragment; [EVALUE: 0.0] [ORG: Vitis vinifera] [ACC:D7T130]"	GO:0003677|DNA binding|F;GO:0005515|protein binding|F;GO:0008270|zinc ion binding|F;	12.181	0.0171411	11.699	0.0572905	12.1359	0.138277	11.8245	0.0448959	4.56721e-05	4.73518e-05	0.000669394	0.481948	7.66611	1.31878	0.00098731	0.00513649	0.311418	4.95358	-2.34742	0.0899055	0.262879	-0.17053	-1.91805	-6.60905
ppa000169m|pacid:17658927	"Ubiquitin protein ligase E3a, putative; [EVALUE: 0.0] [ORG: Ricinus communis] [ACC:B9SGR6]"	GO:0016881|acid-amino acid ligase activity|F;GO:0005622|intracellular|C;GO:0005488|binding|F;GO:0006464|protein modification process|P;	11.7426	0.165973	12.4094	0.0937839	11.1789	0.0447215	12.4331	0.190544	2.91136e-06	0.000243962	0.0023543	-0.666816	-6.10318	-0.480786	2.13824e-06	3.71977e-05	-1.2542	-11.4793	4.40694	0.00483992	0.0291079	-0.587384	-3.80152	-3.62441
ppa000171m|pacid:17641844	DNA polymerase; --- EC=2.7.7.7; [EVALUE: 0.0] [ORG: Ricinus communis] [ACC:B9SC90]	GO:0003677|DNA binding|F;GO:0006260|DNA replication|P;GO:0001882|nucleoside binding|F;GO:0000166|nucleotide binding|F;GO:0005634|nucleus|C;GO:0003887|DNA-directed DNA polymerase activity|F;	11.8039	0.113792	11.1713	0.0223122	11.6072	0.0962691	11.7147	0.384748	0.0134998	0.00465512	0.0212672	0.632547	3.82816	-3.67036	0.532718	0.865358	-0.107529	-0.650763	-8.51845	0.0125695	0.0608168	-0.740076	-3.16708	-4.62996
ppa000172m|pacid:17664974	"Multidrug resistance-associated protein 2, 6 (Mrp2, 6), abc-transoprter, putative; --- EC=1.3.1.74; [EVALUE: 0.0] [ORG: Ricinus communis] [ACC:B9SKL4]"	GO:0005524|ATP binding|F;GO:0055114|oxidation-reduction process|P;GO:0016021|integral to membrane|C;GO:0005886|plasma membrane|C;GO:0032440|2-alkenal reductase activity|F;GO:0055085|transmembrane transport|P;GO:0005774|vacuolar membrane|C;GO:0008559|xenobiotic-transporting ATPase activity|F;GO:0000325|plant-type vacuole|C;	12.0504	0.134243	11.6216	0.0938864	12.3265	0.165723	11.8289	0.270889	0.00517365	0.0162582	0.0579954	0.428819	3.0011	-4.98504	0.0077707	0.0273171	0.497616	3.48258	-4.55872	0.741929	1	0.0687977	0.34046	-8.24991
ppa000173m|pacid:17668682	"Serine-threonine protein kinase, plant-type, putative; --- EC=1.3.1.74; --- EC=2.7.11.30; [EVALUE: 0.0] [ORG: Ricinus communis] [ACC:B9T2Z7]"	GO:0005524|ATP binding|F;GO:0055114|oxidation-reduction process|P;GO:0005515|protein binding|F;GO:0016021|integral to membrane|C;GO:0032440|2-alkenal reductase activity|F;GO:0004872|receptor activity|F;GO:0006468|protein phosphorylation|P;GO:0004674|protein serine/threonine kinase activity|F;	11.4283	0.0539189	8.39363	0.20571	10.2039	0.798152	9.04038	0.376816	5.28779e-05	2.48135e-05	0.000413328	3.03462	8.35892	2.03059	0.0118583	0.0389956	1.16351	3.20489	-5.00259	0.00610053	0.0349204	-1.87112	-3.64445	-3.87001
ppa000176m|pacid:17650260	"Whole genome shotgun sequence of line PN40024, scaffold_66.assembly12x; --- Flags: Fragment; [EVALUE: 0.0] [ORG: Vitis vinifera] [ACC:D7TWS8]"	GO:0006289|nucleotide-excision repair|P;GO:0003697|single-stranded DNA binding|F;GO:0005634|nucleus|C;GO:0004519|endonuclease activity|F;	11.5159	0.109917	9.53783	0.151985	11.7182	0.0918446	9.47264	0.353649	1.92274e-07	1.46225e-06	4.52574e-05	1.97809	12.0443	5.15557	5.31905e-07	1.24518e-05	2.24554	13.6727	5.94955	0.281481	0.612899	0.267445	1.15147	-7.62575
ppa000177m|pacid:17657418	Putative uncharacterized protein; [EVALUE: 0.0] [ORG: Vitis vinifera] [ACC:A5BK01]	GO:0005515|protein binding|F;GO:0008270|zinc ion binding|F;GO:0008080|N-acetyltransferase activity|F;GO:0008152|metabolic process|P;	9.4246	0.0348106	9.28646	0.119431	11.1141	0.0017196	9.41237	0.207566	2.49887e-07	0.189807	0.402064	0.138138	1.42745	-7.38221	6.95628e-08	2.53729e-06	1.70175	17.5851	8.20335	2.21952e-06	6.98433e-05	1.56361	11.4252	4.77613
ppa000179m|pacid:17644104	"Set domain protein, putative; --- EC=2.1.1.43; [EVALUE: 0.0] [ORG: Ricinus communis] [ACC:B9S8S4]"	GO:0008270|zinc ion binding|F;GO:0016568|chromatin modification|P;GO:0018024|histone-lysine N-methyltransferase activity|F;GO:0005634|nucleus|C;	9.85881	0.0736851	9.68201	0.0542718	9.7946	0.0640135	9.58101	0.0916313	0.00398851	0.0148314	0.0538009	0.176795	3.06015	-4.88977	0.00564337	0.0209717	0.213591	3.69705	-4.22023	0.663932	1	0.036796	0.450357	-8.20218
ppa000181m|pacid:17644844	Predicted protein; [EVALUE: 0.0] [ORG: Populus trichocarpa] [ACC:B9HR12]	GO:0005488|binding|F;	8.75455	0.119778	8.35905	0.141739	8.85442	0.0166446	8.47414	0.0547522	0.0003021	0.000825509	0.00577333	0.395498	5.09277	-1.80944	0.00106301	0.00543854	0.380275	4.89675	-2.42753	0.893047	1	-0.015223	-0.13861	-8.30359
ppa000182m|pacid:17661827	"Multidrug resistance-associated protein 2, 6 (Mrp2, 6), abc-transoprter, putative; --- EC=1.3.1.74; [EVALUE: 0.0] [ORG: Ricinus communis] [ACC:B9SAP4]"	GO:0005524|ATP binding|F;GO:0055114|oxidation-reduction process|P;GO:0016021|integral to membrane|C;GO:0005886|plasma membrane|C;GO:0032440|2-alkenal reductase activity|F;GO:0055085|transmembrane transport|P;GO:0005774|vacuolar membrane|C;GO:0008559|xenobiotic-transporting ATPase activity|F;GO:0000325|plant-type vacuole|C;	12.9285	0.0470275	11.8297	0.0825754	11.7528	0.0348707	12.0833	0.134579	3.31691e-07	1.27864e-07	6.44782e-06	1.09877	16.3158	7.84026	0.00104891	0.00538179	-0.330457	-4.90699	-2.41305	2.51533e-07	1.31503e-05	-1.42923	-15.0068	7.17247
ppa000186m|pacid:17658925	Predicted protein; [EVALUE: 0.0] [ORG: Populus trichocarpa] [ACC:B9HIU1]	GO:0016787|hydrolase activity|F;GO:0008270|zinc ion binding|F;	9.54716	0.0927828	9.4725	0.0400551	9.21474	0.0683876	9.41263	0.114765	0.0376816	0.296159	0.577078	0.0746603	1.11449	-7.75445	0.0174994	0.0540452	-0.197887	-2.95395	-5.40721	0.0197453	0.0862449	-0.272547	-2.87682	-5.09807
ppa000187m|pacid:17657978	"Whole genome shotgun sequence of line PN40024, scaffold_8.assembly12x; --- Flags: Fragment; [EVALUE: 0.0] [ORG: Vitis vinifera] [ACC:D7STY0]"	GO:0030048|actin filament-based movement|P;GO:0005524|ATP binding|F;GO:0003774|motor activity|F;GO:0016021|integral to membrane|C;GO:0004871|signal transducer activity|F;GO:0007165|signal transduction|P;GO:0003779|actin binding|F;GO:0016459|myosin complex|C;	8.42315	0.0658085	8.14949	0.0369608	8.64823	0.133119	8.02859	0.310776	0.00355412	0.0821621	0.212519	0.273658	1.97555	-6.61085	0.00187103	0.00855296	0.619641	4.47321	-3.03876	0.11384	0.313199	0.345983	1.76612	-6.83158
ppa000188m|pacid:17657977	"Whole genome shotgun sequence of line PN40024, scaffold_8.assembly12x; --- Flags: Fragment; [EVALUE: 0.0] [ORG: Vitis vinifera] [ACC:D7STY0]"	GO:0030048|actin filament-based movement|P;GO:0005524|ATP binding|F;GO:0003774|motor activity|F;GO:0016021|integral to membrane|C;GO:0004871|signal transducer activity|F;GO:0007165|signal transduction|P;GO:0003779|actin binding|F;GO:0016459|myosin complex|C;	8.4646	0.031723	8.26072	0.0648431	8.76142	0.0317511	8.17342	0.35229	0.00754499	0.194076	0.409044	0.20388	1.4123	-7.4016	0.00326985	0.0134513	0.587997	4.07312	-3.63847	0.0951873	0.274596	0.384117	1.88148	-6.6633
ppa000190m|pacid:17643095	Cytosine-specific methyltransferase; --- EC=2.1.1.37; [EVALUE: 0.0] [ORG: Prunus persica] [ACC:Q6YL54]	GO:0003677|DNA binding|F;GO:0005515|protein binding|F;GO:0005634|nucleus|C;GO:0006306|DNA methylation|P;GO:0003886|DNA (cytosine-5-)-methyltransferase activity|F;	6.62908	0.0796477	6.38927	0.17863	7.19187	0.0227414	6.74168	0.14283	0.00229011	0.0378334	0.113813	0.239813	2.46536	-5.84776	0.00151681	0.00720759	0.450194	4.62815	-2.81227	0.163188	0.409425	0.210382	1.52933	-7.16067
ppa000191m|pacid:17664120	Putative uncharacterized protein; [EVALUE: 0.0] [ORG: Ricinus communis] [ACC:B9SJ33]	GO:0005643|nuclear pore|C;GO:0005515|protein binding|F;GO:0006913|nucleocytoplasmic transport|P;GO:0017056|structural constituent of nuclear pore|F;	9.1749	0.0204987	8.30227	0.201992	9.96808	0.0281916	8.55445	0.519838	0.000209282	0.00416114	0.0194911	0.87263	3.90532	-3.55089	0.000189732	0.00135005	1.41363	6.32647	-0.54732	0.123719	0.333922	0.540998	1.71201	-6.90884
ppa000194m|pacid:17645119	"Whole genome shotgun sequence of line PN40024, scaffold_23.assembly12x; --- Flags: Fragment; [EVALUE: 0.0] [ORG: Vitis vinifera] [ACC:D7SPB0]"	GO:0031072|heat shock protein binding|F;	11.8478	0.0973953	9.99065	0.00726013	11.7077	0.131107	11.1923	0.0213278	3.97665e-09	1.4546e-09	2.06414e-07	1.85717	28.167	12.703	4.09896e-05	0.000394024	0.515389	7.81671	1.1388	3.52793e-07	1.70947e-05	-1.34178	-14.3898	6.80088
ppa000198m|pacid:17641409	"Myosin XI, putative; [EVALUE: 0.0] [ORG: Ricinus communis] [ACC:B9RK43]"	GO:0030048|actin filament-based movement|P;GO:0005524|ATP binding|F;GO:0003774|motor activity|F;GO:0016021|integral to membrane|C;GO:0004871|signal transducer activity|F;GO:0007165|signal transduction|P;GO:0003779|actin binding|F;GO:0016459|myosin complex|C;	13.4932	0.044213	13.0875	0.123365	13.217	0.02764	13.2774	0.0564087	0.00030472	9.41064e-05	0.0011386	0.405645	6.97951	0.563548	0.32781	0.583418	-0.0604102	-1.03941	-8.18098	0.000404451	0.00429807	-0.466056	-5.67023	-0.946618
ppa000200m|pacid:17642023	"Pattern formation protein, putative; [EVALUE: 0.0] [ORG: Ricinus communis] [ACC:B9S916]"	GO:0005086|ARF guanyl-nucleotide exchange factor activity|F;GO:0005622|intracellular|C;GO:0005488|binding|F;GO:0032012|regulation of ARF protein signal transduction|P;	9.58363	0.0623724	9.07398	0.114334	10.3566	0.65358	9.28195	0.211964	0.00815333	0.104333	0.257869	0.509646	1.82249	-6.83787	0.00455662	0.0176118	1.07462	3.84283	-3.99281	0.189489	0.456858	0.564972	1.42859	-7.29272
ppa000202m|pacid:17669145	DNA topoisomerase 2; --- EC=5.99.1.3; [EVALUE: 0.0] [ORG: Malus x domestica] [ACC:Q2L363]	"GO:0005524|ATP binding|F;GO:0006355|regulation of transcription, DNA-dependent|P;GO:0003700|sequence-specific DNA binding transcription factor activity|F;GO:0006265|DNA topological change|P;GO:0003918|DNA topoisomerase (ATP-hydrolyzing) activity|F;GO:0005694|chromosome|C;"	4.13885	2.72187	8.13692	0.25125	2.58877	2.75182	6.98517	0.76129	0.0160234	0.0341706	0.104924	-3.99806	-2.5295	-5.74521	0.022936	0.0661659	-4.39641	-2.78153	-5.68583	0.862812	1	-0.398347	-0.17821	-8.29659
ppa000203m|pacid:17644682	Chromatin remodeling complex subunit; [EVALUE: 0.0] [ORG: Populus trichocarpa] [ACC:B9I6D4]	GO:0003677|DNA binding|F;GO:0005524|ATP binding|F;GO:0004386|helicase activity|F;	9.64785	0.032308	9.38737	0.180796	9.76159	0.115933	9.43586	0.0493076	0.00463057	0.018322	0.0639041	0.260471	2.92457	-5.10862	0.00598471	0.0220178	0.325736	3.65737	-4.28252	0.617807	0.988916	0.0652653	0.518167	-8.16644
ppa000204m|pacid:17646646	Putative uncharacterized protein; [EVALUE: 0.0] [ORG: Ricinus communis] [ACC:B9T0B7]	"GO:0009741|response to brassinosteroid stimulus|P;GO:0048579|negative regulation of long-day photoperiodism, flowering|P;GO:0005515|protein binding|F;GO:0008270|zinc ion binding|F;GO:0005634|nucleus|C;GO:0009826|unidimensional cell growth|P;GO:0048577|negative regulation of short-day photoperiodism, flowering|P;GO:0003676|nucleic acid binding|F;GO:0033169|histone H3-K9 demethylation|P;GO:0045449…	9.87631	0.0315059	10.3217	0.684433	11.4228	0.219538	9.693	0.0501383	0.000759352	0.15957	0.366407	-0.445368	-1.5443	-7.2286	0.000275232	0.00182039	1.72979	5.99798	-0.954961	0.000609922	0.00585745	2.17516	5.3332	-1.39394
ppa000205m|pacid:17655871	Predicted protein; [EVALUE: 0.0] [ORG: Populus trichocarpa] [ACC:B9IDZ6]	GO:0008237|metallopeptidase activity|F;GO:0008270|zinc ion binding|F;	9.08634	0.0801539	9.52261	0.131079	9.21412	0.232784	9.30639	0.110979	0.01706	0.00619187	0.0266521	-0.436275	-3.63444	-3.97316	0.46333	0.770406	-0.0922647	-0.768621	-8.43016	0.0758459	0.232819	0.344011	2.02644	-6.44596
ppa000206m|pacid:17668323	Putative uncharacterized protein; [EVALUE: 0.0] [ORG: Vitis vinifera] [ACC:A5AQH5]	GO:0005524|ATP binding|F;GO:0006468|protein phosphorylation|P;GO:0004674|protein serine/threonine kinase activity|F;	7.10525	0.220318	8.60035	0.0973453	8.79353	0.447599	8.13439	0.711489	0.00468933	0.00245644	0.0129778	-1.49511	-4.27602	-2.987	0.0946466	0.217915	0.659137	1.88514	-7.09259	0.00219634	0.0158208	2.15424	4.35659	-2.77964
ppa000207m|pacid:17648745	Putative uncharacterized protein; [EVALUE: 0.0] [ORG: Ricinus communis] [ACC:B9SY20]	"GO:0003677|DNA binding|F;GO:0006284|base-excision repair|P;GO:0051539|4 iron, 4 sulfur cluster binding|F;GO:0004519|endonuclease activity|F;"	11.3022	0.0652337	11.4927	0.0730874	11.324	0.153383	11.4421	0.0149445	0.0427655	0.0301504	0.0949279	-0.190488	-2.60844	-5.61855	0.142879	0.310177	-0.118128	-1.61758	-7.47573	0.502603	0.850054	0.07236	0.700645	-8.04739
ppa000208m|pacid:17669259	"Pattern formation protein, putative; [EVALUE: 0.0] [ORG: Ricinus communis] [ACC:B9S916]"	GO:0005086|ARF guanyl-nucleotide exchange factor activity|F;GO:0005622|intracellular|C;GO:0005488|binding|F;GO:0032012|regulation of ARF protein signal transduction|P;	11.3433	0.0165471	11.3449	0.0418528	11.1786	0.0710996	11.3615	0.0449629	0.00401683	0.966909	1	-0.00163133	-0.0427478	-8.40143	0.00121715	0.00603411	-0.182929	-4.7935	-2.57423	0.00936424	0.0485143	-0.181298	-3.35929	-4.32191
ppa000209m|pacid:17642111	"Whole genome shotgun sequence of line PN40024, scaffold_127.assembly12x; --- Flags: Fragment; [EVALUE: 0.0] [ORG: Vitis vinifera] [ACC:D7TDL2]"	"GO:0016310|phosphorylation|P;GO:0005524|ATP binding|F;GO:0050521|alpha-glucan, water dikinase activity|F;GO:0005975|carbohydrate metabolic process|P;GO:0046872|metal ion binding|F;"	12.2372	0.0940923	13.2682	0.108575	12.4042	0.0535235	13.4023	0.491914	0.00033449	0.000925022	0.00626118	-1.03101	-5.00401	-1.93292	0.00113827	0.00573465	-0.998136	-4.84444	-2.50167	0.912836	1	0.032876	0.112828	-8.30721
ppa000210m|pacid:17641410	"Myosin XI, putative; [EVALUE: 0.0] [ORG: Ricinus communis] [ACC:B9RK43]"	GO:0030048|actin filament-based movement|P;GO:0005524|ATP binding|F;GO:0003774|motor activity|F;GO:0016021|integral to membrane|C;GO:0004871|signal transducer activity|F;GO:0007165|signal transduction|P;GO:0003779|actin binding|F;GO:0016459|myosin complex|C;	13.3749	0.0876112	12.8653	0.0764814	13.1464	0.0426108	13.2038	0.0463606	2.88358e-05	8.39962e-06	0.000179048	0.509564	9.63414	3.22551	0.308251	0.555038	-0.0573923	-1.0851	-8.13313	5.14929e-05	0.000859176	-0.566956	-7.57965	1.31159
ppa000211m|pacid:17665562	"Whole genome shotgun sequence of line PN40024, scaffold_22.assembly12x; --- Flags: Fragment; [EVALUE: 0.0] [ORG: Vitis vinifera] [ACC:D7T1Y0]"	GO:0005634|nucleus|C;GO:0003676|nucleic acid binding|F;	7.98325	0.124562	8.05085	0.18476	8.47579	0.00374592	8.00055	0.271369	0.0259221	0.642594	1	-0.0676012	-0.481426	-8.2745	0.00901307	0.0309328	0.475241	3.38445	-4.71494	0.0247369	0.102071	0.542842	2.73359	-5.32928
ppa000213m|pacid:17647889	"Whole genome shotgun sequence of line PN40024, scaffold_64.assembly12x; --- Flags: Fragment; [EVALUE: 0.0] [ORG: Vitis vinifera] [ACC:D7T2X0]"	GO:0005488|binding|F;	11.4129	0.116156	11.2426	0.0327099	12.3459	0.00676285	11.3648	0.101226	6.12253e-07	0.0260082	0.0839337	0.170347	2.70185	-5.46819	1.87612e-07	5.44386e-06	0.98112	15.5614	7.10465	1.30951e-05	0.000291437	0.810773	9.09309	2.81921
ppa000214m|pacid:17648084	"Nucleic acid binding protein, putative; [EVALUE: 0.0] [ORG: Ricinus communis] [ACC:B9RAP0]"	GO:0008270|zinc ion binding|F;GO:0005622|intracellular|C;GO:0003676|nucleic acid binding|F;	9.88211	0.0318914	9.92596	0.0398174	11.2109	0.0839778	9.94673	0.0460656	4.07876e-09	0.340751	0.637277	-0.0438533	-1.01033	-7.86351	1.10356e-09	1.04733e-07	1.26414	29.1244	12.7633	1.44753e-08	1.50301e-06	1.30799	21.3085	10.2882
ppa000217m|pacid:17644692	"Multidrug resistance-associated protein 1, 3 (Mrp1, 3), abc-transoprter, putative; --- EC=1.3.1.74; [EVALUE: 0.0] [ORG: Ricinus communis] [ACC:B9SN54]"	GO:0005524|ATP binding|F;GO:0055114|oxidation-reduction process|P;GO:0016021|integral to membrane|C;GO:0005886|plasma membrane|C;GO:0032440|2-alkenal reductase activity|F;GO:0055085|transmembrane transport|P;GO:0005774|vacuolar membrane|C;GO:0008559|xenobiotic-transporting ATPase activity|F;GO:0000325|plant-type vacuole|C;	1	0	1	0	6.13914	0.305408	2.4913	2.583	0.0228504	1	1	0	0	-8.40245	0.00748687	0.0265006	3.64784	3.50733	-4.51945	0.0369607	0.138179	3.64784	2.48005	-5.7365
ppa000218m|pacid:17654152	Putative uncharacterized protein; [EVALUE: 0.0] [ORG: Vitis vinifera] [ACC:A5ADV0]	-	12.8919	0.0695187	12.1825	0.00436655	13.2029	0.0600363	12.2724	0.152556	4.45982e-07	6.49449e-06	0.000147175	0.709489	9.95989	3.50946	7.66756e-07	1.65455e-05	0.930463	13.062	5.54406	0.058253	0.195115	0.220974	2.19349	-6.18892
ppa000222m|pacid:17645900	Predicted protein; [EVALUE: 0.0] [ORG: Populus trichocarpa] [ACC:B9MTW7]	GO:0005773|vacuole|C;	9.20575	0.103623	9.2922	0.0868444	8.40601	0.152367	9.13376	0.235676	0.00107634	0.50655	0.876405	-0.0864503	-0.694004	-8.14039	0.000329932	0.00210399	-0.727741	-5.84214	-1.15329	0.00613836	0.0350914	-0.641291	-3.64028	-3.87655
ppa000223m|pacid:17663545	Putative uncharacterized protein; [EVALUE: 0.0] [ORG: Ricinus communis] [ACC:B9SLE4]	GO:0005488|binding|F;	9.06779	0.172477	9.06316	0.155092	8.50322	0.0742829	8.86601	0.116892	0.0282412	0.96679	1	0.00463467	0.0429011	-8.40142	0.0093806	0.0320245	-0.362785	-3.35814	-4.75696	0.0416464	0.151479	-0.367419	-2.4049	-5.85621
ppa000224m|pacid:17642288	WRKY domain class transcription factor; [EVALUE: 0.0] [ORG: Malus x domestica] [ACC:D9ZJF7]	"GO:0006355|regulation of transcription, DNA-dependent|P;GO:0005634|nucleus|C;"	12.6069	0.0512282	12.5088	0.0380809	12.3349	0.126788	12.5348	0.0678288	0.021865	0.156261	0.360221	0.0980397	1.55826	-7.20979	0.012381	0.0404423	-0.199877	-3.17688	-5.04765	0.00952289	0.0491143	-0.297917	-3.34825	-4.33955
ppa000227m|pacid:17652759	"ATP-binding cassette transporter, putative; --- EC=3.6.3.28; [EVALUE: 0.0] [ORG: Ricinus communis] [ACC:B9RGL9]"	GO:0005524|ATP binding|F;GO:0015416|phosphonate transmembrane-transporting ATPase activity|F;GO:0016021|integral to membrane|C;GO:0005886|plasma membrane|C;GO:0006810|transport|P;	8.36246	0.0889585	9.87551	0.0336519	8.18994	0.210661	10.0083	1.10362	0.00228278	0.00941491	0.0373091	-1.51304	-3.35574	-4.4151	0.003463	0.0140884	-1.81837	-4.03291	-3.69988	0.644364	1	-0.305323	-0.47883	-8.18775
ppa000228m|pacid:17662623	"Whole genome shotgun sequence of line PN40024, scaffold_8.assembly12x; --- Flags: Fragment; [EVALUE: 0.0] [ORG: Vitis vinifera] [ACC:D7SUY3]"	GO:0003677|DNA binding|F;GO:0006333|chromatin assembly or disassembly|P;GO:0016585|chromatin remodeling complex|C;GO:0005524|ATP binding|F;GO:0008026|ATP-dependent helicase activity|F;GO:0005515|protein binding|F;GO:0008270|zinc ion binding|F;GO:0043044|ATP-dependent chromatin remodeling|P;GO:0000785|chromatin|C;GO:0031491|nucleosome binding|F;GO:0045449|regulation of transcription|P;	11.4557	0.0796628	11.2548	0.0232506	11.6471	0.0735575	11.203	0.0814354	5.72379e-05	0.00603388	0.026121	0.200939	3.65185	-3.94579	3.22836e-05	0.000325237	0.444098	8.07102	1.40232	0.013417	0.0639108	0.24316	3.12482	-4.69794
ppa000230m|pacid:17664837	"Whole genome shotgun sequence of line PN40024, scaffold_35.assembly12x; --- Flags: Fragment; [EVALUE: 0.0] [ORG: Vitis vinifera] [ACC:D7TGV0]"	GO:0005524|ATP binding|F;GO:0003725|double-stranded RNA binding|F;GO:0008026|ATP-dependent helicase activity|F;GO:0005622|intracellular|C;	9.14581	0.0372317	9.07533	0.121031	9.32045	0.0942568	9.09925	0.109649	0.0458899	0.384911	0.702367	0.0704803	0.91697	-7.9541	0.0197141	0.058918	0.221196	2.87783	-5.53023	0.201527	0.478297	0.150716	1.38653	-7.34625
ppa000232m|pacid:17648840	Putative uncharacterized protein; [EVALUE: 0.0] [ORG: Vitis vinifera] [ACC:A5C1Y5]	GO:0005524|ATP binding|F;GO:0015416|phosphonate transmembrane-transporting ATPase activity|F;GO:0016021|integral to membrane|C;GO:0005886|plasma membrane|C;GO:0006810|transport|P;	1	0	2.3141	2.27608	6.702	1.04217	2.27043	2.20045	0.0241536	0.351876	0.653328	-1.3141	-0.985999	-7.88779	0.00986438	0.0333703	4.43157	3.32512	-4.80977	0.0151041	0.0702077	5.74567	3.04842	-4.82106
ppa000235m|pacid:17658888	Putative uncharacterized protein; [EVALUE: 0.0] [ORG: Vitis vinifera] [ACC:A5C1Y5]	GO:0005524|ATP binding|F;GO:0015416|phosphonate transmembrane-transporting ATPase activity|F;GO:0016021|integral to membrane|C;GO:0005886|plasma membrane|C;GO:0006810|transport|P;	8.95014	0.204346	11.4561	0.207875	10.0341	0.99224	9.56962	0.656917	0.00240945	0.000802284	0.00565871	-2.50598	-5.11517	-1.77847	0.369735	0.641819	0.464493	0.948114	-8.27179	0.00241781	0.0169531	2.97048	4.28739	-2.88283
ppa000237m|pacid:17658160	"Whole genome shotgun sequence of line PN40024, scaffold_2.assembly12x; --- Flags: Fragment; [EVALUE: 0.0] [ORG: Vitis vinifera] [ACC:D7U0C4]"	GO:0005524|ATP binding|F;GO:0015416|phosphonate transmembrane-transporting ATPase activity|F;GO:0016021|integral to membrane|C;GO:0005886|plasma membrane|C;GO:0006810|transport|P;	6.24132	0.0657866	1	0	6.30395	0.121193	2.2482	2.16194	0.000169983	0.000259093	0.00247625	5.24132	6.05054	-0.546601	0.0014114	0.00680928	4.05575	4.68194	-2.73443	0.360396	0.661168	-1.18556	-0.96775	-7.81762
ppa000238m|pacid:17649159	"Whole genome shotgun sequence of line PN40024, scaffold_252.assembly12x; --- Flags: Fragment; [EVALUE: 0.0] [ORG: Vitis vinifera] [ACC:D7TSA9]"	GO:0031072|heat shock protein binding|F;GO:0006457|protein folding|P;GO:0051082|unfolded protein binding|F;	7.92215	0.0539403	7.68335	0.101622	8.04396	0.088682	7.6406	0.110356	0.000589505	0.0106765	0.0412284	0.2388	3.27332	-4.54696	0.000479529	0.00285172	0.403359	5.52899	-1.56171	0.147846	0.381226	0.164559	1.595	-7.07186
ppa000241m|pacid:17640512	"Whole genome shotgun sequence of line PN40024, scaffold_11.assembly12x; --- Flags: Fragment; [EVALUE: 0.0] [ORG: Vitis vinifera] [ACC:D7T9F6]"	GO:0005524|ATP binding|F;GO:0006468|protein phosphorylation|P;GO:0004674|protein serine/threonine kinase activity|F;	11.8485	0.058517	11.6645	0.0442692	12.2041	0.0765035	11.6862	0.0754289	1.49008e-05	0.00717272	0.0299156	0.183981	3.5359	-4.12865	6.53282e-06	9.09499e-05	0.517843	9.95233	3.16935	0.00171517	0.0130288	0.333862	4.53711	-2.51352
ppa000243m|pacid:17660932	"Phosphoribosylformylglycinamidine synthase, putative; --- EC=6.3.5.3; [EVALUE: 0.0] [ORG: Ricinus communis] [ACC:B9SDY9]"	GO:0004642|phosphoribosylformylglycinamidine synthase activity|F;GO:0006189|'de novo' IMP biosynthetic process|P;	11.8564	0.0664832	11.2601	0.156139	11.2093	0.0112455	11.3624	0.0978301	0.00014121	5.0462e-05	0.000701384	0.59635	7.60043	1.24876	0.0854586	0.200019	-0.153038	-1.95046	-6.99527	0.000119288	0.00166345	-0.749389	-6.7535	0.388917
ppa000244m|pacid:17655880	"Nuclear receptor binding set domain containing protein 1, nsd, putative; [EVALUE: 0.0] [ORG: Ricinus communis] [ACC:B9T6E1]"	"GO:0003677|DNA binding|F;GO:0006352|transcription initiation, DNA-dependent|P;GO:0016570|histone modification|P;GO:0005515|protein binding|F;GO:0008270|zinc ion binding|F;GO:0005634|nucleus|C;"	12.0676	0.128392	13.0082	0.153649	12.092	0.0845794	13.1112	0.153489	2.853e-06	1.62411e-05	0.000299495	-0.940647	-8.84007	2.49795	8.78604e-06	0.000114885	-1.01918	-9.57813	2.84124	0.615328	0.985822	-0.0785342	-0.521883	-8.16434
ppa000246m|pacid:17657427	"Phosphoribosylformylglycinamidine synthase, putative; --- EC=6.3.5.3; [EVALUE: 0.0] [ORG: Ricinus communis] [ACC:B9SDY9]"	GO:0004642|phosphoribosylformylglycinamidine synthase activity|F;GO:0006189|'de novo' IMP biosynthetic process|P;	12.8087	0.0647328	12.2821	0.132188	13.2787	0.050748	12.3141	0.0944336	8.83568e-07	7.26926e-05	0.000926726	0.526621	7.2319	0.847264	6.85807e-07	1.5161e-05	0.964533	13.2456	5.66777	0.00253912	0.017654	0.437911	4.25231	-2.93537
ppa000247m|pacid:17669219	CC-NBS-LRR protein; [EVALUE: 0.0] [ORG: Quercus suber] [ACC:D2Y0Z9]	GO:0005524|ATP binding|F;GO:0005515|protein binding|F;GO:0004721|phosphoprotein phosphatase activity|F;GO:0006915|apoptosis|P;GO:0006952|defense response|P;	8.46716	0.153025	7.72126	0.170611	7.8587	0.25749	7.5294	0.300345	0.00619422	0.00323867	0.0160426	0.745895	4.07985	-3.28327	0.107838	0.243232	0.329297	1.80117	-7.2157	0.144252	0.374157	-0.416598	-1.61127	-7.04955
ppa000249m|pacid:17641515	Putative uncharacterized protein; [EVALUE: 0.0] [ORG: Vitis vinifera] [ACC:A5BJT7]	GO:0005524|ATP binding|F;GO:0015416|phosphonate transmembrane-transporting ATPase activity|F;GO:0016021|integral to membrane|C;GO:0005886|plasma membrane|C;GO:0006810|transport|P;	1	0	1	0	6.26992	0.320295	1	0	2.34505e-10	1	1	0	0	-8.40245	6.30106e-11	1.14495e-08	5.26992	41.1455	15.8552	1.11305e-09	2.0703e-07	5.26992	29.0942	13.0338
ppa000250m|pacid:17651545	Predicted protein; [EVALUE: 0.0] [ORG: Populus trichocarpa] [ACC:B9GXQ6]	GO:0005886|plasma membrane|C;	13.1443	0.0325073	12.9807	0.178914	12.3703	0.0927649	12.9415	0.31114	0.0115996	0.302317	0.585496	0.163599	1.0994	-7.77074	0.00458261	0.0176915	-0.571259	-3.83892	-3.99886	0.00766221	0.0416516	-0.734859	-3.49193	-4.11084
ppa000255m|pacid:17654036	"Whole genome shotgun sequence of line PN40024, scaffold_26.assembly12x; --- Flags: Fragment; [EVALUE: 0.0] [ORG: Vitis vinifera] [ACC:D7TN61]"	GO:0005509|calcium ion binding|F;	11.2479	0.0573827	12.0993	0.123567	11.3948	0.13743	11.6912	0.402105	0.00290013	0.00125355	0.00787601	-0.851391	-4.77119	-2.26203	0.133678	0.292577	-0.296463	-1.66138	-7.41494	0.0577494	0.193914	0.554928	2.19897	-6.18039
ppa000256m|pacid:17665744	"Whole genome shotgun sequence of line PN40024, scaffold_8.assembly12x; --- Flags: Fragment; [EVALUE: 0.0] [ORG: Vitis vinifera] [ACC:D7SUM9]"	GO:0005524|ATP binding|F;GO:0015416|phosphonate transmembrane-transporting ATPase activity|F;GO:0016021|integral to membrane|C;GO:0005886|plasma membrane|C;GO:0006810|transport|P;	10.6335	0.869363	11.287	0.163146	8.7443	0.0823833	11.408	0.342581	0.00026284	0.122902	0.295361	-0.653464	-1.71634	-6.99068	9.24955e-05	0.000757036	-2.66367	-6.99618	0.242016	0.00534869	0.0315487	-2.01021	-3.73341	-3.73058
ppa000257m|pacid:17653332	Predicted protein; [EVALUE: 0.0] [ORG: Populus trichocarpa] [ACC:B9I4W6]	GO:0003743|translation initiation factor activity|F;GO:0000049|tRNA binding|F;GO:0003924|GTPase activity|F;GO:0005525|GTP binding|F;	11.2916	0.0370446	11.1899	0.0573403	11.4412	0.0489903	11.1496	0.011725	4.67134e-05	0.0163743	0.058319	0.101696	2.99653	-4.99242	2.01472e-05	0.000222696	0.291618	8.59266	1.92319	0.00386141	0.0244103	0.189921	3.95706	-3.38388
ppa000259m|pacid:17640857	"Nfrkb, putative; [EVALUE: 0.0] [ORG: Ricinus communis] [ACC:B9T3J5]"	GO:0003677|DNA binding|F;	11.5903	0.069791	11.5228	0.0535311	11.7423	0.0659622	11.5615	0.077383	0.0203647	0.243455	0.493502	0.0674887	1.25515	-7.59485	0.00932377	0.0318608	0.18078	3.36214	-4.75057	0.173079	0.428491	0.113291	1.48986	-7.21303
ppa000260m|pacid:17660438	"Multidrug resistance-associated protein 1, 3 (Mrp1, 3), abc-transoprter, putative; --- EC=1.3.1.74; [EVALUE: 0.0] [ORG: Ricinus communis] [ACC:B9SN54]"	GO:0005524|ATP binding|F;GO:0055114|oxidation-reduction process|P;GO:0016021|integral to membrane|C;GO:0005886|plasma membrane|C;GO:0032440|2-alkenal reductase activity|F;GO:0055085|transmembrane transport|P;GO:0005774|vacuolar membrane|C;GO:0008559|xenobiotic-transporting ATPase activity|F;GO:0000325|plant-type vacuole|C;	1	0	1	0	6.12685	0.351081	1	0	6.30647e-10	1	1	0	0	-8.40245	1.69543e-10	2.37201e-08	5.12685	36.5185	14.7947	2.98018e-09	4.52894e-07	5.12685	25.8224	11.9882
ppa000261m|pacid:17656661	Glutathione peroxidase; [EVALUE: 0.0] [ORG: Ricinus communis] [ACC:B9T4A6]	GO:0004602|glutathione peroxidase activity|F;GO:0055114|oxidation-reduction process|P;GO:0006979|response to oxidative stress|P;	6.24672	0.0684235	5.58853	0.182855	6.32868	0.130963	5.61592	0.15075	6.63081e-05	0.000310643	0.00284311	0.658191	5.89363	-0.74495	0.000178355	0.00128505	0.712757	6.38224	-0.479485	0.738277	1	0.0545664	0.345495	-8.248
ppa000263m|pacid:17658692	"Aldehyde oxidase, putative; --- EC=1.2.3.1; [EVALUE: 0.0] [ORG: Ricinus communis] [ACC:B9RQ25]"	"GO:0051537|2 iron, 2 sulfur cluster binding|F;GO:0005506|iron ion binding|F;GO:0050660|flavin adenine dinucleotide binding|F;GO:0009851|auxin biosynthetic process|P;GO:0055114|oxidation-reduction process|P;GO:0009055|electron carrier activity|F;GO:0009688|abscisic acid biosynthetic process|P;GO:0004031|aldehyde oxidase activity|F;"	9.20447	0.0772577	9.4296	0.147102	8.58033	0.141359	9.19838	0.253297	0.00341933	0.129106	0.307764	-0.225134	-1.68418	-7.03612	0.0015264	0.0072454	-0.618047	-4.62347	-2.81908	0.0698833	0.223446	-0.392913	-2.07839	-6.36669
ppa000265m|pacid:17660329	"ATP-binding cassette transporter, putative; --- EC=3.6.3.28; [EVALUE: 0.0] [ORG: Ricinus communis] [ACC:B9RGL9]"	GO:0005524|ATP binding|F;GO:0015416|phosphonate transmembrane-transporting ATPase activity|F;GO:0016021|integral to membrane|C;GO:0005886|plasma membrane|C;GO:0006810|transport|P;	7.1077	0.155881	7.93348	0.337026	5.26251	0.104923	7.75947	0.345489	3.50962e-06	0.00369763	0.0177754	-0.825784	-3.98718	-3.42491	1.45085e-06	2.72607e-05	-2.49696	-12.0562	4.83692	0.000387708	0.004162	-1.67117	-5.70565	-0.900514
ppa000267m|pacid:17643022	"ATP-binding cassette transporter, putative; --- EC=3.6.3.28; [EVALUE: 0.0] [ORG: Ricinus communis] [ACC:B9RGL9]"	GO:0005524|ATP binding|F;GO:0015416|phosphonate transmembrane-transporting ATPase activity|F;GO:0016021|integral to membrane|C;GO:0005886|plasma membrane|C;GO:0006810|transport|P;	11.6455	0.247593	7.57044	0.60354	9.66687	0.257404	8.01553	0.383439	1.85541e-06	9.29768e-07	3.10966e-05	4.07508	12.7502	5.65525	0.000751438	0.00411482	1.65135	5.16676	-2.05093	0.000588313	0.00570138	-2.42374	-5.36229	-1.35471
ppa000268m|pacid:17660773	Tir-nbs-lrr resistance protein; [EVALUE: 0.0] [ORG: Populus trichocarpa] [ACC:B9I2I8]	GO:0005524|ATP binding|F;GO:0031224|intrinsic to membrane|C;GO:0005515|protein binding|F;GO:0004888|transmembrane receptor activity|F;GO:0017111|nucleoside-triphosphatase activity|F;GO:0045087|innate immune response|P;GO:0007165|signal transduction|P;GO:0006915|apoptosis|P;	9.50553	0.0593719	9.14776	0.0265547	9.48829	0.0847164	9.12694	0.0044959	5.89e-06	2.46173e-05	0.000410517	0.357773	8.36774	2.03935	2.28378e-05	0.000246314	0.36135	8.45139	1.78465	0.954225	1	0.00357667	0.0591512	-8.31237
ppa000271m|pacid:17648811	"Xanthine dehydrogenase, putative; --- EC=1.17.3.2; [EVALUE: 0.0] [ORG: Ricinus communis] [ACC:B9RIB6]"	"GO:0051537|2 iron, 2 sulfur cluster binding|F;GO:0005506|iron ion binding|F;GO:0050660|flavin adenine dinucleotide binding|F;GO:0004854|xanthine dehydrogenase activity|F;GO:0055114|oxidation-reduction process|P;GO:0009055|electron carrier activity|F;GO:0004855|xanthine oxidase activity|F;"	9.79318	0.0879064	10.3221	0.720122	9.29061	0.10605	10.5908	0.927813	0.0494585	0.294529	0.57486	-0.528907	-1.11852	-7.75006	0.0241165	0.0689769	-1.30023	-2.74969	-5.73724	0.280729	0.611709	-0.771319	-1.15341	-7.62359
ppa000274m|pacid:17648933	CC-NBS-LRR protein; [EVALUE: 0.0] [ORG: Quercus suber] [ACC:D2Y0Z9]	GO:0005524|ATP binding|F;GO:0005515|protein binding|F;GO:0004721|phosphoprotein phosphatase activity|F;GO:0006915|apoptosis|P;GO:0006952|defense response|P;	9.05123	0.1173	8.06967	0.118953	8.54918	0.165536	8.08907	0.277553	0.000205844	0.00012008	0.00136684	0.981556	6.74727	0.295951	0.0126528	0.0411586	0.460105	3.16279	-5.07031	0.0338947	0.129346	-0.52145	-2.53461	-5.64925
ppa000275m|pacid:17660006	DNA ligase; --- EC=6.5.1.1; --- Flags: Fragment; [EVALUE: 0.0] [ORG: Vitis vinifera] [ACC:D7TSX4]	GO:0003677|DNA binding|F;GO:0005524|ATP binding|F;GO:0006260|DNA replication|P;GO:0003910|DNA ligase (ATP) activity|F;GO:0006281|DNA repair|P;GO:0006310|DNA recombination|P;	9.80529	0.114384	9.87711	0.0609643	9.22681	0.203546	9.74884	0.0323348	0.00186776	0.480933	0.840272	-0.071824	-0.737709	-8.10739	0.000588637	0.00337921	-0.522034	-5.36184	-1.78519	0.0107349	0.0539644	-0.45021	-3.26976	-4.46512
ppa000276m|pacid:17659776	Condensin complex subunit 1; [EVALUE: 0.0] [ORG: Populus trichocarpa] [ACC:B9H949]	GO:0016192|vesicle-mediated transport|P;GO:0007067|mitosis|P;GO:0005515|protein binding|F;GO:0005634|nucleus|C;GO:0030261|chromosome condensation|P;GO:0006886|intracellular protein transport|P;GO:0030117|membrane coat|C;GO:0051301|cell division|P;	5.74904	0.38936	6.3686	0.107211	1	0	6.79318	0.117043	9.74018e-10	0.00574607	0.0251349	-0.619558	-3.68485	-3.89399	2.74564e-10	3.42343e-08	-5.79318	-34.4552	14.2746	1.21967e-08	1.32316e-06	-5.17362	-21.7579	10.4735
ppa000277m|pacid:17660760	CTV.22; [EVALUE: 0.0] [ORG: Citrus trifoliata] [ACC:Q8H6Q7]	"GO:0006355|regulation of transcription, DNA-dependent|P;GO:0005515|protein binding|F;GO:0003712|transcription cofactor activity|F;"	12.6021	0.0391163	12.4656	0.0752524	12.4207	0.041213	12.4183	0.0476136	0.0338625	0.011391	0.0434638	0.136515	3.23106	-4.61474	0.954673	1	0.00247467	0.058571	-8.74778	0.0538305	0.184383	-0.13404	-2.24329	-6.11119
ppa000278m|pacid:17655042	DNA-directed RNA polymerase; --- EC=2.7.7.6; --- Flags: Fragment; [EVALUE: 0.0] [ORG: Vitis vinifera] [ACC:D7TW82]	GO:0003677|DNA binding|F;GO:0055114|oxidation-reduction process|P;GO:0005507|copper ion binding|F;GO:0003899|DNA-directed RNA polymerase activity|F;GO:0008131|primary amine oxidase activity|F;GO:0006350|transcription|P;GO:0048038|quinone binding|F;GO:0009308|amine metabolic process|P;	3.97944	2.58076	1	0	5.75565	0.026003	2.27276	2.20448	0.0275035	0.0580958	0.161212	2.97944	2.19519	-6.27414	0.0322418	0.0879135	3.48289	2.56613	-6.03284	0.799461	1	0.503453	0.262291	-8.27598
ppa000279m|pacid:17657540	"DNA binding protein, putative; [EVALUE: 0.0] [ORG: Ricinus communis] [ACC:B9ST76]"	-	12.3173	0.0250374	12.5276	0.0467874	12.2412	0.0957425	12.3826	0.128718	0.0162393	0.0136877	0.0503635	-0.210281	-3.11191	-4.80635	0.0683257	0.166199	-0.141408	-2.09267	-6.77933	0.490796	0.835037	0.068873	0.720711	-8.03234
ppa000280m|pacid:17643393	Putative uncharacterized protein; [EVALUE: 0.0] [ORG: Ricinus communis] [ACC:B9SBJ6]	GO:0016779|nucleotidyltransferase activity|F;	11.4211	0.0608116	11.2144	0.0411484	11.6497	0.110424	11.3374	0.0366307	0.000393407	0.0051758	0.0231	0.206641	3.75575	-3.78307	0.000400977	0.0024673	0.312373	5.67745	-1.36642	0.209809	0.492424	0.105732	1.35885	-7.38095
ppa000281m|pacid:17643394	Putative uncharacterized protein; [EVALUE: 0.0] [ORG: Ricinus communis] [ACC:B9SBJ6]	GO:0016779|nucleotidyltransferase activity|F;	11.3496	0.0309141	11.174	0.0364077	11.6205	0.11559	11.272	0.0393977	0.000207957	0.00951335	0.0376042	0.175627	3.34891	-4.42602	0.000133929	0.00101995	0.34849	6.64511	-0.164965	0.0468509	0.16536	0.172863	2.33077	-5.97364
ppa000282m|pacid:17648740	"Whole genome shotgun sequence of line PN40024, scaffold_58.assembly12x; --- Flags: Fragment; [EVALUE: 0.0] [ORG: Vitis vinifera] [ACC:D7SR28]"	GO:0005488|binding|F;	13.6522	0.181228	12.4167	0.0410361	12.9321	0.204141	12.8806	0.462782	0.00127079	0.00037488	0.00324279	1.23553	5.73394	-0.950194	0.817128	1	0.0514262	0.238663	-8.71792	0.00428089	0.0264066	-1.1841	-3.88575	-3.4938
ppa000283m|pacid:17660558	"Whole genome shotgun sequence of line PN40024, scaffold_20.assembly12x; --- Flags: Fragment; [EVALUE: 0.0] [ORG: Vitis vinifera] [ACC:D7T6C3]"	GO:0005488|binding|F;	7.9645	0.385633	7.48878	0.210252	5.50625	0.34662	7.24605	0.349921	0.000382294	0.107575	0.264369	0.475725	1.80274	-6.8666	0.000141679	0.00106445	-1.7398	-6.5929	-0.22676	0.000295487	0.00338949	-2.21552	-5.93662	-0.604038
ppa000284m|pacid:17647638	-	-	11.5217	0.0360605	11.2898	0.0899438	10.3418	0.667742	11.3148	0.117849	0.0186403	0.420924	0.752553	0.23184	0.846457	-8.01775	0.00699987	0.0250958	-0.972923	-3.55218	-4.4484	0.0137217	0.0650606	-1.20476	-3.11031	-4.72131
ppa000285m|pacid:17641496	"Helicase, putative; [EVALUE: 0.0] [ORG: Ricinus communis] [ACC:B9S370]"	GO:0005524|ATP binding|F;GO:0008026|ATP-dependent helicase activity|F;GO:0003676|nucleic acid binding|F;	11.5347	0.0381813	11.1574	0.0428709	11.6082	0.0668655	11.1894	0.112351	2.51317e-05	0.000139638	0.00152369	0.377263	6.60634	0.130408	6.56384e-05	0.000578706	0.418792	7.33356	0.619668	0.620445	0.99166	0.0415287	0.514221	-8.16864
ppa000286m|pacid:17653987	"ATP binding protein, putative; --- EC=2.7.11.17; [EVALUE: 0.0] [ORG: Ricinus communis] [ACC:B9S1Z3]"	GO:0005524|ATP binding|F;GO:0006468|protein phosphorylation|P;GO:0004674|protein serine/threonine kinase activity|F;	7.93012	0.206145	8.08829	0.140094	6.50962	0.0317293	7.69613	0.15202	1.96165e-05	0.213468	0.442467	-0.15817	-1.34691	-7.4838	5.81033e-06	8.31223e-05	-1.18651	-10.1038	3.29916	0.000220574	0.00270427	-1.02834	-6.19203	-0.28442
ppa000287m|pacid:17662989	Putative uncharacterized protein; [EVALUE: 0.0] [ORG: Vitis vinifera] [ACC:A5BUC9]	GO:0030170|pyridoxal phosphate binding|F;GO:0005886|plasma membrane|C;GO:0009737|response to abscisic acid stimulus|P;GO:0046686|response to cadmium ion|P;GO:0008483|transaminase activity|F;	15.2716	0.118627	14.4844	0.0261058	15.1474	0.0226471	14.8262	0.103958	2.63437e-06	1.32946e-06	4.2102e-05	0.787162	12.1897	5.26065	0.000961715	0.00503144	0.321192	4.97387	-2.31892	0.000815472	0.00734171	-0.465969	-5.10236	-1.70942
ppa000288m|pacid:17664468	Predicted protein; [EVALUE: 0.0] [ORG: Populus trichocarpa] [ACC:B9IAB7]	GO:0005874|microtubule|C;GO:0005524|ATP binding|F;GO:0007018|microtubule-based movement|P;GO:0003777|microtubule motor activity|F;	6.75416	0.131637	7.98784	0.246439	6.12696	0.240797	8.35182	0.29316	2.15331e-06	0.000148724	0.00159768	-1.23368	-6.54809	0.0612793	1.7096e-06	3.10836e-05	-2.22486	-11.809	4.65497	0.00545525	0.0320013	-0.991173	-3.72002	-3.75151
ppa000291m|pacid:17641972	"Peroxisomal membrane ABC transporter family, PMP family; [EVALUE: 0.0] [ORG: Populus trichocarpa] [ACC:B9H532]"	"GO:0005524|ATP binding|F;GO:0016021|integral to membrane|C;GO:0055085|transmembrane transport|P;GO:0042626|ATPase activity, coupled to transmembrane movement of substances|F;"	11.2205	0.0332886	11.5485	0.0402743	11.8203	0.104903	11.3538	0.100557	4.18167e-05	0.000626641	0.00474559	-0.328017	-5.31145	-1.50997	5.28245e-05	0.000484211	0.466477	7.55347	0.859031	1.30536e-05	0.00029073	0.794494	9.09687	2.82271
ppa000294m|pacid:17663910	"Whole genome shotgun sequence of line PN40024, scaffold_11.assembly12x; --- Flags: Fragment; [EVALUE: 0.0] [ORG: Vitis vinifera] [ACC:D7T9M5]"	GO:0005524|ATP binding|F;GO:0006468|protein phosphorylation|P;GO:0004674|protein serine/threonine kinase activity|F;	15.1586	0.0329659	14.8665	0.0150841	14.8963	0.0729748	15.0569	0.0973161	0.000507309	0.000366511	0.00319264	0.292036	5.75298	-0.925551	0.01264	0.0411305	-0.160585	-3.16345	-5.06925	0.000194351	0.00244168	-0.45262	-6.30486	-0.145926
ppa000295m|pacid:17657698	"Whole genome shotgun sequence of line PN40024, scaffold_105.assembly12x; --- Flags: Fragment; [EVALUE: 0.0] [ORG: Vitis vinifera] [ACC:D7SY11]"	GO:0005488|binding|F;	12.1019	0.100807	12.1444	0.0440238	12.3856	0.0425484	12.1644	0.0424971	0.0059393	0.420553	0.752024	-0.042476	-0.847162	-8.01714	0.00203734	0.00917029	0.221168	4.41108	-3.1305	0.00547043	0.032065	0.263644	3.71814	-3.75446
ppa000296m|pacid:17654244	Magnesium chelatase H subunit; [EVALUE: 0.0] [ORG: Prunus persica] [ACC:C1KIZ6]	GO:0016851|magnesium chelatase activity|F;GO:0015995|chlorophyll biosynthetic process|P;GO:0005488|binding|F;	9.05341	0.212625	8.51284	0.300181	7.49166	0.157492	8.12749	0.472496	0.0277487	0.0591984	0.163647	0.540573	2.18333	-6.2926	0.0321426	0.0877019	-0.635833	-2.56807	-6.02972	0.00935775	0.0484945	-1.17641	-3.35975	-4.32118
ppa000297m|pacid:17659217	Predicted protein; [EVALUE: 0.0] [ORG: Populus trichocarpa] [ACC:B9H6E8]	-	9.8086	0.0255761	9.66118	0.208977	9.85541	0.130373	9.4641	0.15481	0.0206004	0.241004	0.489599	0.147414	1.26229	-7.5864	0.00948659	0.0323197	0.391312	3.35076	-4.76876	0.176476	0.43477	0.243898	1.47677	-7.23022
ppa000298m|pacid:17654927	"Whole genome shotgun sequence of line PN40024, scaffold_20.assembly12x; --- Flags: Fragment; [EVALUE: 0.0] [ORG: Vitis vinifera] [ACC:D7T6Q3]"	-	6.57294	0.12281	7.71375	0.425798	5.55852	0.139156	7.2532	0.653878	0.000626144	0.00694971	0.0291569	-1.14081	-3.55699	-4.09529	0.000648537	0.00364374	-1.69468	-5.28391	-1.89072	0.255443	0.569945	-0.553864	-1.22111	-7.54665
ppa000299m|pacid:17657340	"Whole genome shotgun sequence of line PN40024, scaffold_57.assembly12x; --- Flags: Fragment; [EVALUE: 0.0] [ORG: Vitis vinifera] [ACC:D7TD44]"	GO:0005515|protein binding|F;	11.7844	0.0318959	11.2951	0.168045	11.9313	0.01698	11.4591	0.336461	0.00587286	0.0112677	0.0430872	0.489232	3.23815	-4.60337	0.0134096	0.0433178	0.472164	3.12518	-5.13088	0.938214	1	-0.0170682	-0.0798829	-8.31076
ppa000300m|pacid:17651594	Predicted protein; [EVALUE: 0.0] [ORG: Populus trichocarpa] [ACC:B9HME6]	GO:0008283|cell proliferation|P;GO:0035265|organ growth|P;GO:0016301|kinase activity|F;GO:0005488|binding|F;	8.39108	0.0490412	7.71829	0.127666	9.55114	0.115001	7.85452	0.446157	3.37684e-05	0.00756099	0.031242	0.672792	3.50077	-4.18429	1.64094e-05	0.000189756	1.69662	8.82811	2.15006	0.00509105	0.0303791	1.02383	3.767	-3.67816
ppa000301m|pacid:17662685	"Whole genome shotgun sequence of line PN40024, scaffold_104.assembly12x; --- Flags: Fragment; [EVALUE: 0.0] [ORG: Vitis vinifera] [ACC:D7TPC3]"	-	11.8632	0.0444037	12.0824	0.0821478	11.4257	0.166869	11.8269	0.139467	0.00383508	0.0480048	0.138391	-0.219147	-2.31545	-6.08565	0.00258737	0.0111245	-0.401189	-4.23886	-3.3875	0.20944	0.491752	-0.182042	-1.36006	-7.37944
ppa000302m|pacid:17665265	Putative uncharacterized protein; [EVALUE: 0.0] [ORG: Ricinus communis] [ACC:B9SS63]	GO:0005886|plasma membrane|C;	8.76074	0.0493447	9.072	0.223464	8.31855	0.043206	8.9581	0.299759	0.00461345	0.0730178	0.193646	-0.311261	-2.05057	-6.49713	0.00268195	0.0114469	-0.63954	-4.21326	-3.42604	0.163206	0.409425	-0.32828	-1.52925	-7.16077
ppa000303m|pacid:17645186	Putative uncharacterized protein; [EVALUE: 0.0] [ORG: Ricinus communis] [ACC:B9RXP1]	GO:0016787|hydrolase activity|F;GO:0005515|protein binding|F;GO:0006629|lipid metabolic process|P;	10.3439	0.700919	11.2333	0.0455632	11.639	0.0371483	11.4663	0.0410327	0.0346468	0.0127738	0.0476659	-0.889351	-3.15662	-4.73437	0.556084	0.896133	0.17277	0.61322	-8.5438	0.0275386	0.110445	1.06212	2.66568	-5.43872
ppa000304m|pacid:17645490	"Kinase, putative; --- EC=2.7.11.13; [EVALUE: 0.0] [ORG: Ricinus communis] [ACC:B9T5A7]"	GO:0005524|ATP binding|F;GO:0006468|protein phosphorylation|P;GO:0004674|protein serine/threonine kinase activity|F;	12.1715	0.0119184	12.3574	0.119061	11.5859	0.0364447	12.1583	0.184831	0.000420729	0.0694727	0.186127	-0.185824	-2.08212	-6.44887	0.000172346	0.00124992	-0.572369	-6.4133	-0.441878	0.014775	0.0689792	-0.386545	-3.0626	-4.79819
ppa000305m|pacid:17642003	Ethylene insensitive 2; [EVALUE: 0.0] [ORG: Prunus persica] [ACC:D1M862]	GO:0016020|membrane|C;GO:0006810|transport|P;GO:0005215|transporter activity|F;	12.738	0.104878	12.8721	0.105889	12.3977	0.0637319	12.6418	0.165639	0.0469174	0.184572	0.39613	-0.134052	-1.44644	-7.35772	0.0289538	0.080389	-0.244112	-2.63401	-5.92373	0.424475	0.748262	-0.11006	-0.839738	-7.93551
ppa000307m|pacid:17660223	Putative uncharacterized protein; [EVALUE: 0.0] [ORG: Ricinus communis] [ACC:B9RL20]	-	12.2674	0.0263843	11.8937	0.0689284	12.6519	0.075355	11.9733	0.124253	5.92283e-06	0.000375597	0.00324806	0.373636	5.73233	-0.95228	4.60232e-06	6.91276e-05	0.678584	10.4108	3.55735	0.0101221	0.0515496	0.304948	3.30821	-4.40355
ppa000308m|pacid:17640978	Predicted protein; [EVALUE: 0.0] [ORG: Populus trichocarpa] [ACC:B9I485]	GO:0004252|serine-type endopeptidase activity|F;GO:0006508|proteolysis|P;	14.3738	0.0408677	13.5823	0.0926102	13.9725	0.126768	13.8749	0.0894183	1.28337e-05	3.75409e-06	9.46464e-05	0.791575	10.6859	4.11462	0.222726	0.420544	0.0975943	1.31748	-7.86699	0.000136937	0.00185488	-0.693981	-6.62446	0.237623
ppa000312m|pacid:17658446	Putative uncharacterized protein; [EVALUE: 0.0] [ORG: Vitis vinifera] [ACC:A5BEI9]	GO:0005524|ATP binding|F;GO:0016021|integral to membrane|C;GO:0005886|plasma membrane|C;GO:0055085|transmembrane transport|P;GO:0008559|xenobiotic-transporting ATPase activity|F;	8.91464	0.0613537	9.16376	0.284594	10.7381	0.839854	9.01734	0.239631	0.004397	0.516915	0.891388	-0.249119	-0.676716	-8.15294	0.00142576	0.00686393	1.72077	4.67436	-2.74538	0.00496726	0.0297596	1.96989	3.78378	-3.65201
ppa000315m|pacid:17649053	Putative uncharacterized protein; [EVALUE: 0.0] [ORG: Vitis vinifera] [ACC:A5BEI9]	GO:0005524|ATP binding|F;GO:0016021|integral to membrane|C;GO:0005886|plasma membrane|C;GO:0055085|transmembrane transport|P;GO:0008559|xenobiotic-transporting ATPase activity|F;	6.20444	0.435198	6.93056	0.545498	8.69854	0.320563	7.11899	0.699536	0.00893361	0.117048	0.28374	-0.726125	-1.74809	-6.94541	0.00483207	0.0184752	1.57954	3.80263	-4.05529	0.00404461	0.0253	2.30567	3.92495	-3.4333
ppa000316m|pacid:17645588	Putative uncharacterized protein; [EVALUE: 0.0] [ORG: Vitis vinifera] [ACC:A5BEI9]	GO:0005524|ATP binding|F;GO:0016021|integral to membrane|C;GO:0005886|plasma membrane|C;GO:0055085|transmembrane transport|P;GO:0008559|xenobiotic-transporting ATPase activity|F;	7.71599	0.0636105	7.77128	0.335108	8.89841	0.257248	7.74051	0.360554	0.00245908	0.810647	1	-0.0552854	-0.247313	-8.36834	0.000739183	0.0040574	1.15791	5.17976	-2.03305	0.00459198	0.0279496	1.21319	3.83752	-3.56848
ppa000317m|pacid:17665221	"Whole genome shotgun sequence of line PN40024, scaffold_43.assembly12x; --- Flags: Fragment; [EVALUE: 0.0] [ORG: Vitis vinifera] [ACC:D7TDT7]"	GO:0005515|protein binding|F;GO:0031209|SCAR complex|C;GO:0010090|trichome morphogenesis|P;GO:0016563|transcription activator activity|F;GO:0045010|actin nucleation|P;	9.9568	0.02968	9.55546	0.05394	11.3242	0.132736	10.2811	0.791344	0.0239906	0.246226	0.49807	0.40134	1.24717	-7.60426	0.0112128	0.0371929	1.04307	3.24134	-4.94405	0.194705	0.46649	0.641726	1.41009	-7.31639
ppa000319m|pacid:17654378	Putative uncharacterized protein; [EVALUE: 0.0] [ORG: Arabidopsis lyrata subsp. lyrata] [ACC:D7M2X5]	GO:0005874|microtubule|C;GO:0005524|ATP binding|F;GO:0007018|microtubule-based movement|P;GO:0003777|microtubule motor activity|F;	11.677	0.0919771	11.1454	0.0271651	11.2645	0.11477	11.2304	0.0531294	8.59816e-05	2.44884e-05	0.000409055	0.531516	8.37356	2.04513	0.605453	0.961309	0.0340713	0.536763	-8.59113	0.000472324	0.00483517	-0.497445	-5.54146	-1.11569
ppa000320m|pacid:17649266	"DNA binding protein, putative; [EVALUE: 0.0] [ORG: Ricinus communis] [ACC:B9RNW2]"	GO:0004721|phosphoprotein phosphatase activity|F;GO:0030036|actin cytoskeleton organization|P;GO:0003779|actin binding|F;	6.01048	0.0907085	5.59402	0.129031	6.15503	0.0215711	5.41892	0.238382	0.000221161	0.00620359	0.0266918	0.41646	3.63317	-3.97517	0.000170747	0.00124074	0.736109	6.42176	-0.43165	0.0826426	0.247238	0.319649	1.97183	-6.52853
ppa000321m|pacid:17660126	Putative uncharacterized protein; [EVALUE: 0.0] [ORG: Vitis vinifera] [ACC:A5AHU2]	GO:0008168|methyltransferase activity|F;GO:0005506|iron ion binding|F;GO:0055114|oxidation-reduction process|P;GO:0000139|Golgi membrane|C;GO:0016021|integral to membrane|C;GO:0016491|oxidoreductase activity|F;GO:0051536|iron-sulfur cluster binding|F;GO:0010181|FMN binding|F;	11.1914	0.0514087	11.8948	0.0768331	11.2004	0.0681888	11.6343	0.403151	0.00337761	0.00274741	0.0141425	-0.703383	-4.1961	-3.1071	0.0311061	0.0854108	-0.433946	-2.58875	-5.99652	0.287325	0.622622	0.269436	1.13657	-7.64224
ppa000323m|pacid:17654991	UDP-glucose:glycoprotein glucosyltransferase; [EVALUE: 0.0] [ORG: Arabidopsis lyrata subsp. lyrata] [ACC:D7KYS8]	GO:0006486|protein glycosylation|P;GO:0003980|UDP-glucose:glycoprotein glucosyltransferase activity|F;	11.342	0.0883442	11.3023	0.13241	11.1562	0.0322822	11.5849	0.219769	0.0124915	0.724808	1	0.0397933	0.364149	-8.32882	0.00405911	0.016032	-0.428638	-3.92247	-3.86955	0.0155163	0.0716322	-0.468432	-3.0311	-4.84899
ppa000325m|pacid:17652580	Putative uncharacterized protein; [EVALUE: 0.0] [ORG: Glycine max] [ACC:Q9AV94]	-	12.6469	0.0380547	12.2804	0.139761	12.1525	0.0400286	12.4209	0.0529461	0.000283112	0.000366471	0.00319264	0.366582	5.75307	-0.925432	0.00269125	0.01148	-0.268309	-4.21079	-3.42976	8.79039e-05	0.00131701	-0.634891	-7.04551	0.723939
ppa000326m|pacid:17643137	"Zinc finger protein, putative; [EVALUE: 0.0] [ORG: Ricinus communis] [ACC:B9R926]"	GO:0005515|protein binding|F;GO:0008270|zinc ion binding|F;GO:0009055|electron carrier activity|F;	11.7609	0.0445757	11.2124	0.125063	11.7913	0.107895	11.3221	0.31237	0.00284296	0.00450131	0.0207165	0.548483	3.85121	-3.6346	0.010334	0.0346832	0.469218	3.29464	-4.85856	0.703785	1	-0.079265	-0.393551	-8.22844
ppa000328m|pacid:17643883	Predicted protein; [EVALUE: 0.0] [ORG: Populus trichocarpa] [ACC:B9MVQ3]	GO:0005488|binding|F;	6.03783	0.266211	6.71251	0.271827	7.0115	0.104078	6.20219	0.187792	0.000909961	0.00443098	0.0204845	-0.674676	-3.86203	-3.61783	0.00150753	0.00717186	0.809312	4.63272	-2.80565	0.000272482	0.00318085	1.48399	6.0067	-0.515487
ppa000330m|pacid:17649832	"Whole genome shotgun sequence of line PN40024, scaffold_97.assembly12x; --- Flags: Fragment; [EVALUE: 0.0] [ORG: Vitis vinifera] [ACC:D7TY68]"	GO:0003677|DNA binding|F;GO:0003887|DNA-directed DNA polymerase activity|F;GO:0006350|transcription|P;	9.38209	0.0419234	9.42329	0.0374279	11.4786	0.0420621	9.48476	0.118129	6.64503e-10	0.47405	0.830054	-0.0412003	-0.749707	-8.09803	1.78967e-10	2.46428e-08	1.99383	36.281	14.7364	2.65677e-09	4.21126e-07	2.03503	26.1847	12.1108
ppa000331m|pacid:17640639	"Whole genome shotgun sequence of line PN40024, scaffold_255.assembly12x; --- Flags: Fragment; [EVALUE: 0.0] [ORG: Vitis vinifera] [ACC:D7UE15]"	GO:0008104|protein localization|P;	11.7155	0.0875149	9.78977	0.103486	11.1584	0.0424583	10.2838	0.979674	0.00202993	0.00110805	0.00717666	1.92575	4.86498	-2.12853	0.0568021	0.141898	0.87457	2.2094	-6.59857	0.0957389	0.275684	-1.05118	-1.87778	-6.66877
ppa000332m|pacid:17648980	"ATP-dependent helicase, putative; [EVALUE: 0.0] [ORG: Ricinus communis] [ACC:B9S474]"	GO:0003677|DNA binding|F;GO:0005524|ATP binding|F;GO:0004386|helicase activity|F;	11.1309	0.0292547	11.327	0.0779169	11.1608	0.00545537	11.3179	0.138907	0.0136116	0.0156472	0.05628	-0.196052	-3.0257	-4.94534	0.0403833	0.106178	-0.157083	-2.42429	-6.25964	0.681409	1	0.0389688	0.425262	-8.2142
ppa000333m|pacid:17667994	"Whole genome shotgun sequence of line PN40024, scaffold_30.assembly12x; --- Flags: Fragment; [EVALUE: 0.0] [ORG: Vitis vinifera] [ACC:D7TUI7]"	GO:0004222|metalloendopeptidase activity|F;GO:0005524|ATP binding|F;GO:0017111|nucleoside-triphosphatase activity|F;GO:0006508|proteolysis|P;	9.7144	0.0731	9.16107	0.044073	11.284	0.0860288	9.25548	0.389631	3.12368e-06	0.00892202	0.0357505	0.553326	3.39115	-4.3586	1.13699e-06	2.26638e-05	2.0285	12.432	5.10721	0.000176276	0.00225452	1.47518	6.39285	-0.0390543
ppa000335m|pacid:17645193	"Whole genome shotgun sequence of line PN40024, scaffold_121.assembly12x; --- Flags: Fragment; [EVALUE: 0.0] [ORG: Vitis vinifera] [ACC:D7UD63]"	GO:0005524|ATP binding|F;GO:0005515|protein binding|F;GO:0004721|phosphoprotein phosphatase activity|F;GO:0006915|apoptosis|P;GO:0006952|defense response|P;	9.79081	0.181681	9.78047	0.0592225	8.73531	0.271636	11.2014	0.074565	2.01373e-07	0.941239	1	0.0103397	0.0759637	-8.39922	5.45532e-08	2.11403e-06	-2.46605	-18.1176	8.47226	8.65715e-07	3.41699e-05	-2.47639	-12.8648	5.81341
ppa000339m|pacid:17668435	Predicted protein; [EVALUE: 0.0] [ORG: Populus trichocarpa] [ACC:B9IJD5]	GO:0005488|binding|F;	12.1478	0.0243236	11.6097	0.0722559	12.4551	0.0234864	11.6987	0.0668577	3.69611e-08	8.33326e-07	2.86096e-05	0.538156	12.9265	5.77606	5.33587e-08	2.08127e-06	0.756328	18.1669	8.49675	0.00557286	0.0324866	0.218172	3.70556	-3.77414
ppa000341m|pacid:17661195	"Calmodulin binding protein, putative; [EVALUE: 0.0] [ORG: Ricinus communis] [ACC:B9SRC0]"	GO:0005874|microtubule|C;GO:0005524|ATP binding|F;GO:0007018|microtubule-based movement|P;GO:0003777|microtubule motor activity|F;	12.4856	0.114957	12.2243	0.036409	12.1422	0.137827	12.12	0.00311504	0.0206374	0.00685221	0.0288575	0.261226	3.56644	-4.08036	0.768672	1	0.0222572	0.30387	-8.69829	0.0486544	0.170075	-0.238969	-2.30699	-6.01115
ppa000342m|pacid:17661106	"5-oxoprolinase, putative; --- EC=3.5.2.9; [EVALUE: 0.0] [ORG: Ricinus communis] [ACC:B9SP24]"	GO:0017168|5-oxoprolinase (ATP-hydrolyzing) activity|F;	12.204	0.0452321	11.2869	0.0746684	11.8888	0.0061418	11.3447	0.0743487	2.65054e-08	2.4641e-08	1.81309e-06	0.917146	19.969	9.64382	1.66754e-06	3.04334e-05	0.544079	11.8462	4.68259	0.000370578	0.0040245	-0.373067	-5.74367	-0.851223
ppa000345m|pacid:17659388	"Alpha-glucan water dikinase, chloroplast, putative; --- EC=2.7.9.4; [EVALUE: 0.0] [ORG: Ricinus communis] [ACC:B9SMZ2]"	"GO:0016310|phosphorylation|P;GO:0005524|ATP binding|F;GO:0050521|alpha-glucan, water dikinase activity|F;GO:0005975|carbohydrate metabolic process|P;GO:0046872|metal ion binding|F;"	7.94956	0.0254623	6.53163	0.281446	6.70885	0.187711	6.79015	0.247248	8.08197e-05	2.29319e-05	0.000390945	1.41793	8.44678	2.11752	0.640625	1	-0.0813008	-0.484318	-8.6202	0.000192117	0.00242075	-1.49923	-6.31524	-0.133268
ppa000346m|pacid:17668568	"Whole genome shotgun sequence of line PN40024, scaffold_38.assembly12x; --- Flags: Fragment; [EVALUE: 0.0] [ORG: Vitis vinifera] [ACC:D7U4S7]"	GO:0030301|cholesterol transport|P;GO:0008158|hedgehog receptor activity|F;GO:0016021|integral to membrane|C;	11.7171	0.00416719	11.4132	0.0906484	11.6336	0.126788	11.598	0.173009	0.0313253	0.010837	0.0417131	0.303951	3.26357	-4.56259	0.711584	1	0.0356333	0.382601	-8.66846	0.074577	0.231259	-0.268318	-2.03716	-6.42966
ppa000347m|pacid:17661375	"Whole genome shotgun sequence of line PN40024, scaffold_1.assembly12x; --- Flags: Fragment; [EVALUE: 0.0] [ORG: Vitis vinifera] [ACC:E0CRW4]"	GO:0005874|microtubule|C;GO:0005524|ATP binding|F;GO:0007018|microtubule-based movement|P;GO:0003777|microtubule motor activity|F;	8.6146	0.176659	8.73578	0.0577056	7.44216	0.159107	8.65833	0.211324	3.49488e-05	0.374888	0.687741	-0.121187	-0.937437	-7.93485	1.00892e-05	0.000128266	-1.21617	-9.40762	2.68816	0.000277995	0.00322973	-1.09498	-5.98933	-0.537375
ppa000348m|pacid:17648821	"Whole genome shotgun sequence of line PN40024, scaffold_14.assembly12x; --- Flags: Fragment; [EVALUE: 0.0] [ORG: Vitis vinifera] [ACC:E0CSQ5]"	GO:0000919|cell plate assembly|P;GO:0005488|binding|F;	12.1898	0.0716835	12.1723	0.0534335	11.8741	0.0500355	12.2116	0.0444354	0.000184481	0.704816	1	0.0175137	0.3921	-8.31719	5.27527e-05	0.000483702	-0.337448	-7.55486	0.86053	0.000429905	0.00450305	-0.354962	-5.61935	-1.01315
ppa000350m|pacid:17640304	"Whole genome shotgun sequence of line PN40024, scaffold_7.assembly12x; --- Flags: Fragment; [EVALUE: 0.0] [ORG: Vitis vinifera] [ACC:D7TIB9]"	-	9.69051	0.174912	9.28668	0.0710561	9.63087	0.0280737	9.26226	0.0223047	0.000287283	0.000672454	0.00497743	0.403837	5.25496	-1.5867	0.00121229	0.006015	0.368608	4.79654	-2.5699	0.753806	1	-0.0352288	-0.32415	-8.25589
ppa000352m|pacid:17642972	"Whole genome shotgun sequence of line PN40024, scaffold_98.assembly12x; --- Flags: Fragment; [EVALUE: 1e-177] [ORG: Vitis vinifera] [ACC:E0CVD9]"	-	12.4996	0.0189381	12.7823	0.0931097	12.2292	0.0815269	12.6404	0.0672183	6.11275e-05	0.000960362	0.00643981	-0.282729	-4.97496	-1.97357	7.2346e-05	0.000624902	-0.411262	-7.23664	0.512491	0.146899	0.379451	-0.128532	-1.59925	-7.06604
ppa000353m|pacid:17663598	"Whole genome shotgun sequence of line PN40024, scaffold_48.assembly12x; --- Flags: Fragment; [EVALUE: 0.0] [ORG: Vitis vinifera] [ACC:D7U7W2]"	GO:0005488|binding|F;	8.96553	0.0448055	9.11802	0.11058	8.7931	0.12595	9.59595	0.340286	0.00201238	0.346189	0.645018	-0.152488	-0.998366	-7.87551	0.000671245	0.00375222	-0.80285	-5.25639	-1.92817	0.0160123	0.0733675	-0.650362	-3.01088	-4.88161
ppa000354m|pacid:17668306	"Whole genome shotgun sequence of line PN40024, scaffold_122.assembly12x; --- Flags: Fragment; [EVALUE: 0.0] [ORG: Vitis vinifera] [ACC:D7UDH2]"	GO:0005783|endoplasmic reticulum|C;GO:0005515|protein binding|F;GO:0005886|plasma membrane|C;GO:0010155|regulation of proton transport|P;	8.43989	0.205898	8.88211	0.255492	9.62459	0.132222	8.95822	0.145256	0.00232993	0.0192882	0.066619	-0.442223	-2.89176	-5.16162	0.00219362	0.00973783	0.66637	4.35749	-3.21006	0.000791316	0.00716672	1.10859	5.12599	-1.67679
ppa000355m|pacid:17658617	Multidrug resistance protein ABC transporter family; [EVALUE: 0.0] [ORG: Populus trichocarpa] [ACC:B9GJX7]	GO:0005524|ATP binding|F;GO:0055114|oxidation-reduction process|P;GO:0016021|integral to membrane|C;GO:0005886|plasma membrane|C;GO:0032440|2-alkenal reductase activity|F;GO:0055085|transmembrane transport|P;GO:0005774|vacuolar membrane|C;GO:0008559|xenobiotic-transporting ATPase activity|F;GO:0000325|plant-type vacuole|C;	11.6818	0.0531478	11.4856	0.0844121	11.5755	0.184061	11.3148	0.0996573	0.0224727	0.0658298	0.178193	0.196217	2.11623	-6.39646	0.0218724	0.0635834	0.2607	2.81169	-5.6371	0.635567	1	0.0644837	0.491769	-8.18091
ppa000357m|pacid:17650187	"Whole genome shotgun sequence of line PN40024, scaffold_0.assembly12x; --- Flags: Fragment; [EVALUE: 0.0] [ORG: Vitis vinifera] [ACC:D7SJD5]"	GO:0006096|glycolysis|P;GO:0008270|zinc ion binding|F;GO:0006573|valine metabolic process|P;GO:0005634|nucleus|C;GO:0004616|phosphogluconate dehydrogenase (decarboxylating) activity|F;GO:0004332|fructose-bisphosphate aldolase activity|F;GO:0008442|3-hydroxyisobutyrate dehydrogenase activity|F;GO:0006098|pentose-phosphate shunt|P;GO:0050662|coenzyme binding|F;	10.7776	0.680888	9.16161	0.180864	10.7112	0.81671	9.55744	0.198228	0.00566326	0.00574411	0.025132	1.61598	3.68508	-3.89363	0.0290864	0.0806751	1.1538	2.63113	-5.92837	0.476596	0.816474	-0.462176	-0.745255	-8.01342
ppa000360m|pacid:17662996	"Whole genome shotgun sequence of line PN40024, scaffold_35.assembly12x; --- Flags: Fragment; [EVALUE: 0.0] [ORG: Vitis vinifera] [ACC:D7TGH9]"	GO:0005488|binding|F;	10.3004	0.742481	9.87923	0.0838566	11.6751	0.437172	10.2757	0.783695	0.0392004	0.392339	0.712735	0.421209	0.902052	-7.96792	0.0163645	0.0511819	1.3994	2.99692	-5.3378	0.175296	0.432758	0.978188	1.48129	-7.22429
ppa000361m|pacid:17649740	Histidine kinase 2; --- Flags: Fragment; [EVALUE: 0.0] [ORG: Betula pendula] [ACC:B8QJH1]	"GO:0016020|membrane|C;GO:0005524|ATP binding|F;GO:0006355|regulation of transcription, DNA-dependent|P;GO:0000160|two-component signal transduction system (phosphorelay)|P;GO:0000156|two-component response regulator activity|F;GO:0018106|peptidyl-histidine phosphorylation|P;GO:0004872|receptor activity|F;GO:0000155|two-component sensor activity|F;"	7.45091	0.0691993	7.03654	0.164721	7.34513	0.16346	6.94967	0.221585	0.00703215	0.0127685	0.0476572	0.414364	3.15689	-4.73393	0.0159631	0.0501529	0.395458	3.01286	-5.31206	0.921283	1	-0.0189058	-0.101849	-8.30852
ppa000362m|pacid:17669272	Condensin complex components subunit; [EVALUE: 0.0] [ORG: Populus trichocarpa] [ACC:B9IJY0]	GO:0005524|ATP binding|F;GO:0005515|protein binding|F;GO:0051276|chromosome organization|P;GO:0005694|chromosome|C;	8.26109	0.1104	6.75688	0.379729	6.45461	0.252583	7.36985	0.941698	0.0089339	0.00676169	0.0285489	1.50421	3.57534	-4.0663	0.059943	0.148635	-0.915245	-2.17544	-6.65146	0.00330124	0.0216406	-2.41945	-4.06641	-3.21649
ppa000365m|pacid:17650490	Putative uncharacterized protein; [EVALUE: 0.0] [ORG: Vitis vinifera] [ACC:A5B005]	GO:0005524|ATP binding|F;GO:0006468|protein phosphorylation|P;GO:0004674|protein serine/threonine kinase activity|F;	11.2112	0.0933381	9.25301	0.0952899	11.4158	0.0380715	9.4756	0.280788	4.10733e-08	1.80501e-07	8.51098e-06	1.95819	15.6359	7.46127	1.94466e-07	5.58293e-06	1.94023	15.4925	7.06489	0.921629	1	-0.017959	-0.101399	-8.30858
ppa000366m|pacid:17658687	"Histidine kinase 1 plant, putative; --- EC=2.7.13.3; [EVALUE: 0.0] [ORG: Ricinus communis] [ACC:B9SUH7]"	"GO:0016020|membrane|C;GO:0005524|ATP binding|F;GO:0006355|regulation of transcription, DNA-dependent|P;GO:0000160|two-component signal transduction system (phosphorelay)|P;GO:0000156|two-component response regulator activity|F;GO:0018106|peptidyl-histidine phosphorylation|P;GO:0000155|two-component sensor activity|F;"	6.51629	0.0392812	7.71761	0.350515	1	0	6.76052	0.462446	1.30754e-08	0.000752671	0.00539952	-1.20132	-5.16546	-1.70915	4.20041e-09	2.95173e-07	-5.76052	-24.7692	11.2997	4.76379e-07	2.17264e-05	-4.5592	-13.862	6.47072
ppa000367m|pacid:17643656	"DNA repair helicase rad5,16, putative; --- EC=2.7.11.1; [EVALUE: 0.0] [ORG: Ricinus communis] [ACC:B9STJ2]"	GO:0003677|DNA binding|F;GO:0005524|ATP binding|F;GO:0004386|helicase activity|F;GO:0005515|protein binding|F;GO:0008270|zinc ion binding|F;	9.19964	0.0400434	11.2653	0.122959	9.29642	0.163248	11.2591	0.117938	3.41841e-09	1.30306e-08	1.09077e-06	-2.0657	-21.5833	10.3379	1.98238e-08	9.71628e-07	-1.96265	-20.5066	9.59092	0.467439	0.804579	0.103049	0.761337	-8.00073
ppa000368m|pacid:17665731	Putative uncharacterized protein; [EVALUE: 0.0] [ORG: Ricinus communis] [ACC:B9RII1]	GO:0005829|cytosol|C;	11.2256	0.0141867	11.6527	0.470142	11.3007	0.0624652	11.8927	0.0746623	0.0151414	0.0555689	0.155928	-0.42702	-2.22325	-6.23039	0.0143333	0.0457804	-0.591993	-3.08216	-5.20022	0.559794	0.920379	-0.164972	-0.607344	-8.11233
ppa000370m|pacid:17653642	"Whole genome shotgun sequence of line PN40024, scaffold_1.assembly12x; --- Flags: Fragment; [EVALUE: 0.0] [ORG: Vitis vinifera] [ACC:E0CRT9]"	"GO:0003723|RNA binding|F;GO:0006355|regulation of transcription, DNA-dependent|P;GO:0003964|RNA-directed DNA polymerase activity|F;GO:0005515|protein binding|F;GO:0005886|plasma membrane|C;GO:0007165|signal transduction|P;GO:0006278|RNA-dependent DNA replication|P;"	8.16325	0.0253535	7.91771	0.293386	9.38838	0.166882	8.12836	0.433936	0.00113958	0.295649	0.576518	0.245537	1.11575	-7.75308	0.000378586	0.0023548	1.26002	5.72566	-1.30365	0.0109015	0.0545715	1.01448	3.2597	-4.48123
ppa000371m|pacid:17647198	Putative uncharacterized protein; [EVALUE: 0.0] [ORG: Vitis vinifera] [ACC:A5BHD4]	GO:0005515|protein binding|F;GO:0008270|zinc ion binding|F;	11.4172	0.495365	11.5701	0.0534293	11.1315	0.000382435	11.7904	0.124009	0.0309356	0.476832	0.834091	-0.152925	-0.744845	-8.10184	0.011777	0.0387538	-0.658921	-3.20937	-4.9954	0.118026	0.321849	-0.505996	-1.74268	-6.86518
ppa000372m|pacid:17656335	Predicted protein; [EVALUE: 0.0] [ORG: Populus trichocarpa] [ACC:B9MYX7]	-	9.32382	0.148736	9.24933	0.0930287	9.82237	0.0319559	9.28116	0.241147	0.00546575	0.551117	0.940516	0.0744923	0.621122	-8.19138	0.00177325	0.00819398	0.541204	4.51259	-2.98089	0.0240408	0.0999096	0.466711	2.75168	-5.30009
ppa000374m|pacid:17667336	"Whole genome shotgun sequence of line PN40024, scaffold_122.assembly12x; --- Flags: Fragment; [EVALUE: 0.0] [ORG: Vitis vinifera] [ACC:D7UDA3]"	GO:0030301|cholesterol transport|P;GO:0008158|hedgehog receptor activity|F;GO:0016021|integral to membrane|C;	11.4827	0.0957066	8.08604	0.0908723	10.7795	0.83313	8.12852	0.154219	3.81432e-06	6.77411e-06	0.000151895	3.39664	9.90587	3.46293	4.44805e-05	0.000421334	2.65094	7.73112	1.04863	0.161136	0.405731	-0.745703	-1.53778	-7.14935
ppa000375m|pacid:17665662	Predicted protein; [EVALUE: 0.0] [ORG: Populus trichocarpa] [ACC:B9N1K5]	GO:0009416|response to light stimulus|P;GO:0009718|anthocyanin biosynthetic process|P;GO:0031224|intrinsic to membrane|C;GO:0004888|transmembrane receptor activity|F;GO:0045087|innate immune response|P;GO:0005886|plasma membrane|C;GO:0015995|chlorophyll biosynthetic process|P;GO:0005634|nucleus|C;GO:0007165|signal transduction|P;GO:0016563|transcription activator activity|F;	12.4273	0.184738	11.4755	0.151511	12.9154	0.0204754	12.1053	0.477919	0.00112391	0.0019284	0.0107494	0.951721	4.45113	-2.7268	0.00492945	0.0187753	0.810146	3.78899	-4.07652	0.651637	1	-0.141575	-0.4682	-8.19323
ppa000376m|pacid:17655136	Predicted protein; [EVALUE: 0.0] [ORG: Populus trichocarpa] [ACC:B9IE83]	GO:0005524|ATP binding|F;GO:0003725|double-stranded RNA binding|F;GO:0008026|ATP-dependent helicase activity|F;GO:0005622|intracellular|C;	7.68819	0.110149	6.76636	0.300068	7.72242	0.0391323	7.14087	0.334419	0.00109147	0.000972211	0.00649448	0.921832	4.96548	-1.98686	0.0132583	0.0428847	0.581547	3.13252	-5.11905	0.229663	0.52658	-0.340285	-1.2961	-7.4579
ppa000378m|pacid:17649779	"Multidrug resistance-associated protein, putative; --- EC=1.3.1.74; [EVALUE: 0.0] [ORG: Ricinus communis] [ACC:B9RGL4]"	GO:0005524|ATP binding|F;GO:0055114|oxidation-reduction process|P;GO:0016021|integral to membrane|C;GO:0005886|plasma membrane|C;GO:0032440|2-alkenal reductase activity|F;GO:0055085|transmembrane transport|P;GO:0008559|xenobiotic-transporting ATPase activity|F;	9.46492	0.0923316	9.44953	0.180058	9.00579	0.209545	9.54978	0.0710462	0.00558354	0.9009	1	0.0153913	0.128368	-8.39324	0.00171541	0.00797491	-0.543988	-4.53701	-2.94511	0.0102667	0.0521029	-0.55938	-3.29892	-4.41842
ppa000380m|pacid:17663275	"Phospholipid-transporting ATPase, putative; --- EC=3.6.3.1; [EVALUE: 0.0] [ORG: Ricinus communis] [ACC:B9S5W0]"	"GO:0000287|magnesium ion binding|F;GO:0005524|ATP binding|F;GO:0006754|ATP biosynthetic process|P;GO:0015914|phospholipid transport|P;GO:0016021|integral to membrane|C;GO:0015662|ATPase activity, coupled to transmembrane movement of ions, phosphorylative mechanism|F;GO:0004012|phospholipid-translocating ATPase activity|F;"	12.6935	0.0876999	13.0518	0.190936	12.682	0.116652	12.898	0.23768	0.0411637	0.0281791	0.0898404	-0.358334	-2.65115	-5.54986	0.147058	0.317813	-0.216061	-1.59854	-7.50191	0.477138	0.817179	0.142273	0.74431	-8.01416
ppa000381m|pacid:17662998	"Whole genome shotgun sequence of line PN40024, scaffold_1.assembly12x; --- Flags: Fragment; [EVALUE: 0.0] [ORG: Vitis vinifera] [ACC:E0CPA5]"	GO:0005488|binding|F;	6.3854	0.0552552	5.67398	0.0622959	6.45091	0.106754	6.14823	0.374012	0.00368869	0.00187233	0.0105393	0.711414	4.47271	-2.69502	0.0920558	0.212938	0.302673	1.90292	-7.06622	0.105207	0.295631	-0.408741	-1.81711	-6.75776
ppa000382m|pacid:17663978	"Phospholipid-transporting atpase, putative; --- EC=3.6.3.1; [EVALUE: 0.0] [ORG: Ricinus communis] [ACC:B9RL26]"	"GO:0000287|magnesium ion binding|F;GO:0005524|ATP binding|F;GO:0006754|ATP biosynthetic process|P;GO:0015914|phospholipid transport|P;GO:0016021|integral to membrane|C;GO:0015662|ATPase activity, coupled to transmembrane movement of ions, phosphorylative mechanism|F;GO:0004012|phospholipid-translocating ATPase activity|F;"	11.6604	0.0691061	11.7696	0.115621	10.3817	0.933185	11.6444	0.181878	0.0306771	0.783044	1	-0.1092	-0.284394	-8.3574	0.0104353	0.0349801	-1.2626	-3.28826	-4.86879	0.0650204	0.211899	-1.1534	-2.12405	-6.2965
ppa000383m|pacid:17648534	"Glutathione-regulated potassium-efflux system protein kefB, putative; [EVALUE: 0.0] [ORG: Ricinus communis] [ACC:B9RDN8]"	GO:0005524|ATP binding|F;GO:0015299|solute:hydrogen antiporter activity|F;GO:0016021|integral to membrane|C;GO:0055085|transmembrane transport|P;GO:0006813|potassium ion transport|P;GO:0006298|mismatch repair|P;GO:0030983|mismatched DNA binding|F;GO:0003824|catalytic activity|F;	12.3413	0.0694973	12.1938	0.0596423	12.8133	0.0450975	12.3827	0.164329	0.00107578	0.091425	0.2312	0.147556	1.90733	-6.71293	0.000458518	0.0027476	0.430597	5.56594	-1.51282	0.031191	0.12147	0.283041	2.58703	-5.56518
ppa000384m|pacid:17650437	"Tip120, putative; [EVALUE: 0.0] [ORG: Ricinus communis] [ACC:B9SPA7]"	GO:0005488|binding|F;	13.7	0.0735879	13.2665	0.0135473	13.8767	0.0940123	13.5094	0.132152	0.000127591	0.000253368	0.00242856	0.433567	6.07005	-0.522167	0.000774756	0.00421155	0.367324	5.14264	-2.08416	0.529643	0.882836	-0.0662422	-0.655777	-8.07966
ppa000386m|pacid:17646488	"Coatomer alpha subunit, putative; --- EC=2.7.11.7; [EVALUE: 0.0] [ORG: Ricinus communis] [ACC:B9RHB0]"	GO:0016192|vesicle-mediated transport|P;GO:0005515|protein binding|F;GO:0030126|COPI vesicle coat|C;GO:0006886|intracellular protein transport|P;GO:0005198|structural molecule activity|F;	13.2044	0.0140915	12.8352	0.140685	13.2798	0.0420006	12.9809	0.156618	0.00163976	0.00240491	0.0127445	0.369185	4.29123	-2.96424	0.00786515	0.0275743	0.298925	3.47456	-4.57146	0.578876	0.941836	-0.07026	-0.577471	-8.13134
ppa000387m|pacid:17666572	"DNA repair and recombination protein RAD26, putative; --- EC=2.7.11.1; [EVALUE: 0.0] [ORG: Ricinus communis] [ACC:B9SV29]"	GO:0003677|DNA binding|F;GO:0016585|chromatin remodeling complex|C;GO:0006333|chromatin assembly or disassembly|P;GO:0005524|ATP binding|F;GO:0008026|ATP-dependent helicase activity|F;GO:0005515|protein binding|F;GO:0008270|zinc ion binding|F;GO:0043044|ATP-dependent chromatin remodeling|P;GO:0000785|chromatin|C;GO:0031491|nucleosome binding|F;	8.53155	0.022971	8.18549	0.0478241	8.6343	0.0175492	8.19531	0.274982	0.00316678	0.0142909	0.0522154	0.346062	3.08407	-4.8512	0.00411937	0.0162291	0.438995	3.91229	-3.88527	0.573626	0.935634	0.0929332	0.585635	-8.12623
ppa000388m|pacid:17665002	Predicted protein; [EVALUE: 0.0] [ORG: Populus trichocarpa] [ACC:B9IEK6]	GO:0016192|vesicle-mediated transport|P;GO:0005515|protein binding|F;GO:0030126|COPI vesicle coat|C;GO:0006886|intracellular protein transport|P;GO:0005198|structural molecule activity|F;	12.5436	0.0500926	12.151	0.222966	12.8769	0.0432384	12.4685	0.248649	0.00923523	0.0195288	0.0670073	0.392627	2.88385	-5.1744	0.016311	0.0510575	0.408307	2.99902	-5.33441	0.937014	1	0.0156802	0.0814381	-8.31062
ppa000389m|pacid:17653157	"Structural maintenance of chromosome, putative; [EVALUE: 0.0] [ORG: Ricinus communis] [ACC:B9SUJ2]"	GO:0005524|ATP binding|F;GO:0005515|protein binding|F;GO:0051276|chromosome organization|P;GO:0005694|chromosome|C;	12.5904	0.0737933	11.751	0.109712	12.1304	0.0276075	12.0878	0.21197	8.82446e-05	2.4996e-05	0.000415752	0.839347	8.35079	2.02252	0.68227	1	0.04262	0.424033	-8.65011	0.00043736	0.0045587	-0.796727	-5.60507	-1.03189
ppa000390m|pacid:17652888	"Whole genome shotgun sequence of line PN40024, scaffold_19.assembly12x; --- Flags: Fragment; [EVALUE: 0.0] [ORG: Vitis vinifera] [ACC:D7TLW7]"	-	5.03777	0.148445	5.36408	0.222415	1	0	4.88805	0.0684807	8.26139e-10	0.0174378	0.0615247	-0.326311	-2.9562	-5.05753	2.28693e-10	2.92555e-08	-3.88805	-35.2236	14.4721	8.25589e-09	9.61037e-07	-3.56174	-22.8165	10.8948
ppa000391m|pacid:17667187	"Disease resistance protein RGA2, putative; --- EC=3.1.3.16; [EVALUE: 0.0] [ORG: Ricinus communis] [ACC:B9SH62]"	GO:0005524|ATP binding|F;GO:0005515|protein binding|F;GO:0004721|phosphoprotein phosphatase activity|F;GO:0006915|apoptosis|P;GO:0006952|defense response|P;	7.4534	0.204004	7.93937	0.0422351	7.35704	0.0887169	7.99743	0.264713	0.00122425	0.00769945	0.0317042	-0.485965	-3.4887	-4.20343	0.00158114	0.00745304	-0.640387	-4.59728	-2.85714	0.454797	0.788145	-0.154421	-0.783883	-7.98253
ppa000392m|pacid:17644723	Putative uncharacterized protein; [EVALUE: 0.0] [ORG: Ricinus communis] [ACC:B9SCK8]	-	6.78276	0.0589641	6.57101	0.117964	6.87377	0.0546609	6.64517	0.0811856	0.00427854	0.0115151	0.0438586	0.211745	3.22401	-4.62607	0.00779365	0.0273869	0.228599	3.48062	-4.56183	0.860343	1	0.016854	0.181456	-8.29594
ppa000394m|pacid:17650980	Predicted protein; [EVALUE: 0.0] [ORG: Populus trichocarpa] [ACC:B9HM33]	GO:0005634|nucleus|C;GO:0003676|nucleic acid binding|F;	11.6774	0.0449824	11.2186	0.0356939	11.6466	0.0840342	11.4817	0.254482	0.00629452	0.00278835	0.0143116	0.458747	4.18559	-3.12295	0.169505	0.357763	0.164828	1.50388	-7.62946	0.0930198	0.269828	-0.293919	-1.89625	-6.64144
ppa000395m|pacid:17650979	Predicted protein; [EVALUE: 0.0] [ORG: Populus trichocarpa] [ACC:B9HM33]	GO:0005634|nucleus|C;GO:0003676|nucleic acid binding|F;	11.8637	0.0290663	11.3528	0.164763	11.763	0.0859038	11.6394	0.217303	0.00532926	0.00194158	0.0108047	0.510962	4.44616	-2.73413	0.312046	0.560584	0.123663	1.07606	-8.14272	0.0431195	0.155451	-0.387299	-2.38302	-5.89095
ppa000397m|pacid:17655960	"Serine/threonine protein kinase, putative; --- EC=2.7.10.2; [EVALUE: 0.0] [ORG: Ricinus communis] [ACC:B9S555]"	GO:0005524|ATP binding|F;GO:0006468|protein phosphorylation|P;GO:0004674|protein serine/threonine kinase activity|F;	12.1853	0.0581702	12.2668	0.0963427	12.0054	0.0954244	12.2428	0.0710983	0.0144919	0.247368	0.499869	-0.081476	-1.24389	-7.60811	0.0062852	0.0229421	-0.2374	-3.62438	-4.33444	0.129288	0.345108	-0.155923	-1.68325	-6.94944
ppa000398m|pacid:17647199	Predicted protein; [EVALUE: 0.0] [ORG: Populus trichocarpa] [ACC:B9MYB7]	GO:0042254|ribosome biogenesis|P;GO:0005634|nucleus|C;GO:0003924|GTPase activity|F;GO:0005525|GTP binding|F;	11.3772	0.0425339	11.3411	0.103655	12.0929	0.130815	11.3491	0.105597	4.23944e-05	0.66663	1	0.0360708	0.446463	-8.2922	1.19098e-05	0.000146476	0.743814	9.20649	2.50458	0.000220016	0.00269926	0.707743	6.19428	-0.281651
ppa000400m|pacid:17668361	Putative uncharacterized protein; [EVALUE: 0.0] [ORG: Vitis vinifera] [ACC:A5AG95]	GO:0003723|RNA binding|F;GO:0005524|ATP binding|F;GO:0003964|RNA-directed DNA polymerase activity|F;GO:0006278|RNA-dependent DNA replication|P;	9.77348	0.0596992	9.21921	0.0949979	11.2603	0.0658816	9.2225	0.0831873	1.08741e-09	1.4475e-05	0.000272664	0.554273	8.97462	2.62494	3.93028e-10	4.62934e-08	2.03778	32.9951	13.8863	9.22619e-08	6.33503e-06	1.48351	16.985	8.27168
ppa000401m|pacid:17664096	"Transcription factor, putative; [EVALUE: 0.0] [ORG: Ricinus communis] [ACC:B9S7K7]"	GO:0003677|DNA binding|F;GO:0005634|nucleus|C;GO:0045449|regulation of transcription|P;	9.4091	0.0422052	9.58831	0.120876	9.83666	0.107937	9.60912	0.0475698	0.00923599	0.0318276	0.0990664	-0.179217	-2.57429	-5.67341	0.0107552	0.035899	0.227548	3.26852	-4.90043	0.00300971	0.0201187	0.406765	4.13149	-3.11758
ppa000402m|pacid:17647646	Putative uncharacterized protein; [EVALUE: 0.0] [ORG: Ricinus communis] [ACC:B9RIG0]	GO:0031072|heat shock protein binding|F;GO:0006457|protein folding|P;GO:0051082|unfolded protein binding|F;	8.11383	0.134154	7.49572	0.161819	7.88037	0.0688013	7.52549	0.121711	0.000303562	0.000238564	0.00232153	0.618107	6.12283	-0.456307	0.00739672	0.0262345	0.354883	3.51539	-4.50666	0.100947	0.28658	-0.263224	-1.84374	-6.71885
ppa000403m|pacid:17667000	"Whole genome shotgun sequence of line PN40024, scaffold_1.assembly12x; --- Flags: Fragment; [EVALUE: 0.0] [ORG: Vitis vinifera] [ACC:E0CR71]"	GO:0005488|binding|F;	7.71716	0.0371679	7.3982	0.0349848	7.34896	0.150649	7.42745	0.0914764	0.00605951	0.00222635	0.0120125	0.31896	4.34678	-2.88135	0.314774	0.564714	-0.0784867	-1.06962	-8.14952	0.00464282	0.0281888	-0.397447	-3.82997	-3.58019
ppa000404m|pacid:17644953	"Whole genome shotgun sequence of line PN40024, scaffold_0.assembly12x; --- Flags: Fragment; [EVALUE: 0.0] [ORG: Vitis vinifera] [ACC:D7SGX0]"	GO:0005524|ATP binding|F;GO:0017111|nucleoside-triphosphatase activity|F;	11.1497	0.0291594	11.848	0.106854	11.6195	0.0251192	11.6653	0.0498098	1.51624e-06	4.20548e-07	1.66432e-05	-0.698306	-14.0788	6.53008	0.381999	0.658586	-0.0457743	-0.922876	-8.29571	1.09974e-05	0.000252871	0.652531	9.30267	3.01165
ppa000405m|pacid:17655651	Predicted protein; [EVALUE: 0.0] [ORG: Populus trichocarpa] [ACC:B9MYB7]	GO:0042254|ribosome biogenesis|P;GO:0005634|nucleus|C;GO:0003924|GTPase activity|F;GO:0005525|GTP binding|F;	8.78333	0.060711	8.24271	0.35046	11.2234	0.0816773	8.32175	0.338878	1.02141e-06	0.0254854	0.0825953	0.540617	2.71471	-5.44746	3.19022e-07	8.34667e-06	2.90169	14.5708	6.51629	2.42699e-05	0.000477435	2.36107	8.38353	2.13941
ppa000408m|pacid:17657449	Putative uncharacterized protein; [EVALUE: 0.0] [ORG: Arabidopsis lyrata subsp. lyrata] [ACC:D7LNH7]	GO:0005515|protein binding|F;GO:0008270|zinc ion binding|F;	5.22077	0.226286	1	0	5.26909	0.144812	4.7111	0.247439	4.06906e-09	1.17679e-09	1.72647e-07	4.22077	28.8988	12.9291	0.00470772	0.0180926	0.55799	3.82046	-4.02754	6.49737e-08	4.8918e-06	-3.66278	-17.7331	8.65496
ppa000411m|pacid:17642730	"Chromosome-associated kinesin KIF4A, putative; [EVALUE: 0.0] [ORG: Ricinus communis] [ACC:B9SSS1]"	GO:0005874|microtubule|C;GO:0005524|ATP binding|F;GO:0007018|microtubule-based movement|P;GO:0003777|microtubule motor activity|F;	1	0	7.1191	0.375677	1	0	5.87856	1.09896	3.62669e-07	7.15305e-07	2.53891e-05	-6.1191	-13.176	5.94451	4.29073e-06	6.5536e-05	-4.87856	-10.5048	3.63503	0.0941033	0.272181	1.24054	1.88883	-6.65244
ppa000412m|pacid:17668088	Putative uncharacterized protein; [EVALUE: 0.0] [ORG: Ricinus communis] [ACC:B9RNZ4]	GO:0000910|cytokinesis|P;	11.2719	0.0315756	11.3826	0.406894	11.9288	0.0352531	11.1748	0.0389895	0.00495033	0.519348	0.894883	-0.110688	-0.672689	-8.15582	0.00161376	0.00758877	0.75397	4.58214	-2.87919	0.00548991	0.0321603	0.864657	3.71573	-3.75823
ppa000415m|pacid:17655027	Putative uncharacterized protein; [EVALUE: 0.0] [ORG: Vitis vinifera] [ACC:A5BQE9]	GO:0006997|nucleus organization|P;GO:0005515|protein binding|F;GO:0005730|nucleolus|C;GO:0005829|cytosol|C;GO:0005654|nucleoplasm|C;	11.1601	0.0117759	11.1414	0.038465	11.3875	0.0620554	11.1564	0.0610914	0.000897342	0.63737	1	0.0187665	0.489109	-8.27044	0.000267119	0.00177801	0.231132	6.02397	-0.922204	0.00411073	0.0255954	0.212366	3.91374	-3.45059
ppa000417m|pacid:17662963	Predicted protein; [EVALUE: 0.0] [ORG: Populus trichocarpa] [ACC:B9N9A7]	GO:0003723|RNA binding|F;GO:0005524|ATP binding|F;GO:0008026|ATP-dependent helicase activity|F;	12.8842	0.0677694	12.4798	0.0693721	12.8586	0.053263	12.7789	0.102021	0.000376929	0.000123682	0.00139929	0.404435	6.7195	0.263515	0.220823	0.417439	0.0796557	1.32344	-7.8597	0.00474136	0.0286249	-0.324779	-3.81559	-3.60253
ppa000418m|pacid:17651154	Aminophospholipid ATPase; --- Flags: Fragment; [EVALUE: 0.0] [ORG: Populus trichocarpa] [ACC:B9I2N3]	"GO:0000287|magnesium ion binding|F;GO:0005524|ATP binding|F;GO:0006754|ATP biosynthetic process|P;GO:0015914|phospholipid transport|P;GO:0016021|integral to membrane|C;GO:0015662|ATPase activity, coupled to transmembrane movement of ions, phosphorylative mechanism|F;GO:0004012|phospholipid-translocating ATPase activity|F;"	7.80262	0.172912	9.09652	0.157226	8.34533	0.19984	8.76931	0.235432	6.0581e-05	2.48987e-05	0.000414516	-1.2939	-8.35512	2.02682	0.0245742	0.0700642	-0.423982	-2.73777	-5.75648	0.00377887	0.0240569	0.869923	3.97206	-3.36082
ppa000419m|pacid:17647594	"Whole genome shotgun sequence of line PN40024, scaffold_5.assembly12x; --- Flags: Fragment; [EVALUE: 0.0] [ORG: Vitis vinifera] [ACC:D7U2J9]"	GO:0004180|carboxypeptidase activity|F;GO:0030246|carbohydrate binding|F;	11.1611	0.0214188	9.69407	0.176459	11.4044	0.035956	10.2795	0.788038	0.00130327	0.00171567	0.00987768	1.46701	4.53689	-2.60087	0.0078142	0.0274336	1.1249	3.47887	-4.56461	0.474949	0.814028	-0.342113	-0.748133	-8.01117
ppa000421m|pacid:17658982	Putative uncharacterized protein; [EVALUE: 0.0] [ORG: Vitis vinifera] [ACC:A5BMQ3]	"GO:0008168|methyltransferase activity|F;GO:0032259|methylation|P;GO:0006139|nucleobase, nucleoside, nucleotide and nucleic acid metabolic process|P;GO:0003676|nucleic acid binding|F;"	12.4003	0.0167431	12.1566	0.0184236	12.2779	0.0355155	12.0344	0.0672869	1.29335e-05	5.00406e-05	0.000696827	0.243683	7.60907	1.25799	5.03695e-05	0.000465285	0.243467	7.60232	0.911502	0.996307	1	-0.000216	-0.0047692	-8.31431
ppa000423m|pacid:17642087	Predicted protein; [EVALUE: 0.0] [ORG: Populus trichocarpa] [ACC:B9HWF6]	GO:0005515|protein binding|F;GO:0008270|zinc ion binding|F;GO:0009055|electron carrier activity|F;	6.20065	0.0970053	8.34752	0.150907	5.71252	0.106164	7.4222	0.776941	7.59018e-05	0.000129811	0.00144829	-2.14687	-6.67423	0.210451	0.000623825	0.00353556	-1.70968	-5.31507	-1.84842	0.363554	0.665309	0.437195	0.96107	-7.82411
ppa000425m|pacid:17667240	DNA-directed RNA polymerase; --- EC=2.7.7.6; [EVALUE: 0.0] [ORG: Ricinus communis] [ACC:B9RZ91]	GO:0003677|DNA binding|F;GO:0032549|ribonucleoside binding|F;GO:0003899|DNA-directed RNA polymerase activity|F;GO:0006350|transcription|P;	9.82722	0.145742	9.62157	0.129184	11.3157	0.165428	9.80492	0.0752743	1.35159e-06	0.0881652	0.22475	0.205651	1.93055	-6.67834	3.96529e-07	9.90491e-06	1.51076	14.1822	6.27519	1.89358e-05	0.000391867	1.30511	8.66325	2.41279
ppa000426m|pacid:17646780	"Whole genome shotgun sequence of line PN40024, scaffold_10.assembly12x; --- Flags: Fragment; [EVALUE: 0.0] [ORG: Vitis vinifera] [ACC:D7TAP1]"	GO:0005886|plasma membrane|C;	11.6664	0.0778912	11.1777	0.0276068	11.5398	0.0579645	11.2663	0.165643	0.000258659	0.00019542	0.00197501	0.488694	6.29995	-0.237947	0.00727615	0.0259117	0.273543	3.52635	-4.4893	0.0840282	0.249979	-0.215151	-1.96123	-6.54447
ppa000429m|pacid:17662711	"Chloroplast alpha-glucan water dikinase, putative; --- EC=2.7.9.5; [EVALUE: 0.0] [ORG: Ricinus communis] [ACC:B9RXZ3]"	GO:0016310|phosphorylation|P;GO:0005524|ATP binding|F;GO:0005975|carbohydrate metabolic process|P;GO:0016301|kinase activity|F;GO:0030246|carbohydrate binding|F;	11.9066	0.075067	11.5956	0.107963	11.1919	0.00493866	11.7195	0.0326028	8.82681e-06	0.000373748	0.00323488	0.311018	5.73649	-0.946892	7.77672e-06	0.00010439	-0.527577	-9.73075	2.97635	3.12935e-06	9.224e-05	-0.838596	-10.937	4.3974
ppa000430m|pacid:17648007	"Phospholipid-transporting ATPase, putative; --- EC=3.6.3.1; [EVALUE: 0.0] [ORG: Ricinus communis] [ACC:B9SF77]"	"GO:0000287|magnesium ion binding|F;GO:0005524|ATP binding|F;GO:0006754|ATP biosynthetic process|P;GO:0015914|phospholipid transport|P;GO:0016021|integral to membrane|C;GO:0015662|ATPase activity, coupled to transmembrane movement of ions, phosphorylative mechanism|F;GO:0004012|phospholipid-translocating ATPase activity|F;"	9.37931	0.182236	11.1838	0.0306397	9.54463	0.151731	10.7274	0.784493	0.00049995	0.000495254	0.00398127	-1.80451	-5.50247	-1.25383	0.0064537	0.0234508	-1.18277	-3.6066	-4.36245	0.215429	0.502331	0.621742	1.34058	-7.40359
ppa000431m|pacid:17649130	Chloroplast protein import component Toc159; [EVALUE: 0.0] [ORG: Pisum sativum] [ACC:Q9LKR1]	GO:0005525|GTP binding|F;	11.7763	0.0754627	11.3037	0.0535548	11.6467	0.0723977	11.3698	0.0922695	4.41233e-05	3.74825e-05	0.000560451	0.472655	7.91123	1.57612	0.00150338	0.00715669	0.276904	4.63478	-2.80267	0.047902	0.168136	-0.195751	-2.3168	-5.99568
ppa000432m|pacid:17642880	"Pax transcription activation domain interacting protein, putative; [EVALUE: 0.0] [ORG: Ricinus communis] [ACC:B9RSY3]"	GO:0005622|intracellular|C;	7.95679	0.133992	7.25839	0.0214398	7.23761	0.0187631	7.37093	0.300995	0.00194974	0.000650696	0.0048745	0.6984	5.28125	-1.55094	0.341759	0.60295	-0.133313	-1.0081	-8.21286	0.0019387	0.0143038	-0.831713	-4.44724	-2.64545
ppa000433m|pacid:17648734	Putative uncharacterized protein; [EVALUE: 0.0] [ORG: Vitis vinifera] [ACC:A5AMA5]	GO:0005509|calcium ion binding|F;	12.3346	0.0632272	12.3733	0.0433605	12.4298	0.0340017	12.3004	0.0427024	0.0203251	0.332791	0.626439	-0.038704	-1.02812	-7.84546	0.00828847	0.0287841	0.129493	3.43981	-4.62672	0.0127211	0.0613876	0.168197	3.1593	-4.64246
ppa000435m|pacid:17668087	Predicted protein; [EVALUE: 0.0] [ORG: Populus trichocarpa] [ACC:B9HGE4]	GO:0030048|actin filament-based movement|P;GO:0005524|ATP binding|F;GO:0003774|motor activity|F;GO:0003779|actin binding|F;GO:0016459|myosin complex|C;	11.7558	0.0605911	11.5696	0.0573775	9.83323	0.0894288	11.5238	0.0782449	3.91241e-09	0.0118044	0.0447828	0.186278	3.20786	-4.652	1.10713e-09	1.04738e-07	-1.69057	-29.113	12.7598	8.1444e-09	9.61037e-07	-1.87685	-22.8543	10.9095
ppa000436m|pacid:17655513	"Whole genome shotgun sequence of line PN40024, scaffold_25.assembly12x; --- Flags: Fragment; [EVALUE: 0.0] [ORG: Vitis vinifera] [ACC:D7TVV6]"	GO:0005488|binding|F;	8.19038	0.039892	8.25384	0.0934178	8.36762	0.145324	8.12758	0.0238752	0.0240821	0.400001	0.723171	-0.0634522	-0.886875	-7.98178	0.00942448	0.0321596	0.240041	3.35507	-4.76186	0.0162985	0.0743561	0.303494	2.99951	-4.89996
ppa000437m|pacid:17663729	"Whole genome shotgun sequence of line PN40024, scaffold_0.assembly12x; --- Flags: Fragment; [EVALUE: 0.0] [ORG: Vitis vinifera] [ACC:D7SIX1]"	GO:0016905|myosin heavy chain kinase activity|F;GO:0009825|multidimensional cell growth|P;GO:0010235|guard mother cell cytokinesis|P;	12.1998	0.0490291	11.7532	0.0429966	12.0679	0.126302	11.9458	0.173741	0.00254246	0.000959137	0.00643521	0.446678	4.97594	-1.97218	0.20936	0.398934	0.122113	1.36032	-7.81413	0.0327312	0.126124	-0.324565	-2.55663	-5.61396
ppa000439m|pacid:17660419	"Whole genome shotgun sequence of line PN40024, scaffold_5.assembly12x; --- Flags: Fragment; [EVALUE: 0.0] [ORG: Vitis vinifera] [ACC:D7U2V9]"	-	11.7205	0.0602866	9.86841	0.112325	11.1959	0.0412536	9.87866	0.0383741	2.52815e-10	3.70854e-10	6.69786e-08	1.85211	33.2272	14.151	6.18385e-09	3.90421e-07	1.31729	23.6325	10.8746	0.000115435	0.00162185	-0.534815	-6.78448	0.424934
ppa000442m|pacid:17640538	"Isoleucyl tRNA synthetase, putative; --- EC=6.1.1.5; [EVALUE: 0.0] [ORG: Ricinus communis] [ACC:B9SUT5]"	GO:0005524|ATP binding|F;GO:0005737|cytoplasm|C;GO:0004822|isoleucine-tRNA ligase activity|F;GO:0006428|isoleucyl-tRNA aminoacylation|P;GO:0008270|zinc ion binding|F;	11.7501	0.0841698	11.279	0.174783	12.102	0.102867	11.5964	0.237499	0.00203044	0.00612068	0.0264075	0.471095	3.64223	-3.96092	0.00413809	0.01629	0.50562	3.90915	-3.89011	0.854805	1	0.034525	0.188746	-8.29443
ppa000443m|pacid:17643908	Putative uncharacterized protein; [EVALUE: 0.0] [ORG: Ricinus communis] [ACC:B9S9B2]	-	11.4523	0.0555808	11.6476	0.0580428	11.3303	0.0899812	11.5481	0.0326863	0.00111592	0.00414744	0.0194392	-0.195341	-3.90759	-3.54738	0.00219892	0.0097526	-0.217744	-4.35574	-3.21265	0.759117	1	-0.022403	-0.316889	-8.25846
ppa000446m|pacid:17648674	"ATP-dependent RNA helicase, putative; [EVALUE: 0.0] [ORG: Ricinus communis] [ACC:B9SJY8]"	GO:0005524|ATP binding|F;GO:0003725|double-stranded RNA binding|F;GO:0008026|ATP-dependent helicase activity|F;GO:0005622|intracellular|C;	8.73012	0.0753272	7.97187	0.146369	8.49677	0.134973	7.8969	0.0449424	1.00304e-05	1.80969e-05	0.000326644	0.758253	8.71514	2.37861	0.000102796	0.00082215	0.599866	6.89469	0.125856	0.232584	0.531762	-0.158387	-1.28726	-7.46855
ppa000448m|pacid:17647826	Predicted protein; [EVALUE: 0.0] [ORG: Populus trichocarpa] [ACC:B9HU16]	GO:0003677|DNA binding|F;GO:0000166|nucleotide binding|F;	12.1561	0.0168097	11.85	0.109048	12.1784	0.0531983	11.7631	0.0139131	1.60004e-05	0.000216553	0.00215037	0.306101	6.20835	-0.350372	2.33864e-05	0.000250869	0.415385	8.42485	1.75842	0.15415	0.392956	0.109284	1.5673	-7.10956
ppa000449m|pacid:17659662	Putative uncharacterized protein; [EVALUE: 0.0] [ORG: Ricinus communis] [ACC:B9RBM3]	GO:0005488|binding|F;	12.4213	0.0468142	12.1518	0.0545586	12.6758	0.149018	12.2727	0.127633	0.00117995	0.0114988	0.0438132	0.269485	3.22493	-4.62459	0.00116849	0.00584737	0.403148	4.82448	-2.53005	0.28951	0.626036	0.133664	1.13106	-7.6483
ppa000450m|pacid:17652926	"ATP-dependent RNA helicase, putative; [EVALUE: 0.0] [ORG: Ricinus communis] [ACC:B9SMB4]"	GO:0005524|ATP binding|F;GO:0003725|double-stranded RNA binding|F;GO:0008026|ATP-dependent helicase activity|F;GO:0005622|intracellular|C;	9.53981	0.0568929	9.36062	0.101025	9.54069	0.0747253	9.1611	0.0272054	0.00020312	0.0121927	0.0459415	0.179188	3.18683	-4.68579	0.000119592	0.000928412	0.3796	6.75111	-0.0405406	0.0346717	0.13157	0.200412	2.52033	-5.67212
ppa000451m|pacid:17646189	"Whole genome shotgun sequence of line PN40024, scaffold_7.assembly12x; --- Flags: Fragment; [EVALUE: 0.0] [ORG: Vitis vinifera] [ACC:D7TIY3]"	GO:0016881|acid-amino acid ligase activity|F;GO:0005622|intracellular|C;GO:0006464|protein modification process|P;	8.47334	0.0441216	8.19086	0.0473155	7.88717	0.112385	8.19631	0.0881747	0.0004506	0.00179326	0.0102042	0.282479	4.50434	-2.64854	0.00101883	0.00525915	-0.309133	-4.92936	-2.3815	0.000130311	0.00178378	-0.591612	-6.67064	0.291994
ppa000452m|pacid:17649160	Predicted protein; [EVALUE: 0.0] [ORG: Populus trichocarpa] [ACC:B9N885]	GO:0031177|phosphopantetheine binding|F;GO:0003723|RNA binding|F;	15.6619	0.112552	14.7937	0.152458	15.2398	0.0649388	15.0788	0.198473	0.000143274	4.58313e-05	0.00065442	0.868286	7.69997	1.3547	0.189731	0.366509	0.160997	1.42772	-7.72883	0.00197109	0.0145069	-0.707289	-4.43515	-2.66329
ppa000456m|pacid:17646694	"Whole genome shotgun sequence of line PN40024, scaffold_44.assembly12x; --- Flags: Fragment; [EVALUE: 0.0] [ORG: Vitis vinifera] [ACC:D7U463]"	GO:0005524|ATP binding|F;GO:0006298|mismatch repair|P;GO:0030983|mismatched DNA binding|F;	7.14107	0.0254778	6.3989	0.22889	7.63582	0.0583141	6.69841	0.367898	0.000385252	0.00259048	0.0135432	0.742165	4.238	-3.04402	0.000595175	0.0034095	0.937411	5.35293	-1.79722	0.452309	0.784884	0.195246	0.788368	-7.97886
ppa000457m|pacid:17644460	Putative uncharacterized protein; [EVALUE: 1e-134] [ORG: Vitis vinifera] [ACC:A5ARM1]	GO:0005524|ATP binding|F;GO:0004721|phosphoprotein phosphatase activity|F;GO:0017111|nucleoside-triphosphatase activity|F;GO:0006915|apoptosis|P;GO:0006952|defense response|P;	9.5428	0.0395044	9.52114	0.0668921	8.46936	0.149911	9.14915	0.232702	0.00103705	0.855049	1	0.021663	0.188425	-8.38262	0.000303773	0.00197608	-0.67979	-5.91283	-1.06294	0.00232915	0.016495	-0.701453	-4.31424	-2.84272
ppa000458m|pacid:17648779	"Mannosidase alpha class 2a, putative; --- EC=3.2.1.114; [EVALUE: 0.0] [ORG: Ricinus communis] [ACC:B9RUH3]"	GO:0004559|alpha-mannosidase activity|F;GO:0006013|mannose metabolic process|P;GO:0008270|zinc ion binding|F;GO:0030246|carbohydrate binding|F;	9.17772	0.0559662	8.34131	0.145085	8.93429	0.195546	8.35651	0.0985036	3.46226e-05	4.21151e-05	0.000611315	0.836403	7.78826	1.4478	0.000575509	0.00331725	0.577782	5.38008	-1.76062	0.125471	0.337602	-0.258622	-1.70284	-6.92182
ppa000459m|pacid:17662032	"Transcription elongation factor s-II, putative; [EVALUE: 0.0] [ORG: Ricinus communis] [ACC:B9T1M3]"	GO:0003746|translation elongation factor activity|F;GO:0008270|zinc ion binding|F;GO:0005634|nucleus|C;GO:0006350|transcription|P;	9.18566	0.0432345	8.44646	0.143977	11.3464	0.121933	9.07595	0.537751	1.62087e-05	0.0113319	0.043266	0.739198	3.23445	-4.60931	6.62416e-06	9.18567e-05	2.27043	9.93453	3.15397	0.00131047	0.010612	1.53123	4.73767	-2.2231
ppa000462m|pacid:17654399	Predicted protein; [EVALUE: 0.0] [ORG: Populus trichocarpa] [ACC:B9H331]	GO:0005488|binding|F;	9.8853	0.029536	9.75128	0.0925935	11.2019	0.0150767	10.3137	0.741498	0.0470338	0.665506	1	0.134023	0.448084	-8.29141	0.0170741	0.0530064	0.888245	2.9697	-5.38176	0.110902	0.307487	0.754222	1.78305	-6.80716
ppa000463m|pacid:17652898	"Whole genome shotgun sequence of line PN40024, scaffold_1.assembly12x; --- Flags: Fragment; [EVALUE: 0.0] [ORG: Vitis vinifera] [ACC:E0CR44]"	GO:0005874|microtubule|C;GO:0005524|ATP binding|F;GO:0005515|protein binding|F;GO:0008270|zinc ion binding|F;GO:0007018|microtubule-based movement|P;GO:0003777|microtubule motor activity|F;	8.17663	0.0454674	7.29893	0.191318	7.63712	0.0519144	7.59026	0.31344	0.00107694	0.000317714	0.00288566	0.877703	5.87436	-0.769536	0.761493	1	0.0468626	0.313646	-8.69495	0.00400347	0.0251218	-0.83084	-3.93202	-3.42241
ppa000465m|pacid:17644057	Putative uncharacterized protein; [EVALUE: 0.0] [ORG: Ricinus communis] [ACC:B9T2L8]	GO:0005488|binding|F;	8.80765	0.0349998	8.40101	0.0773785	8.62406	0.121815	8.13562	0.133953	0.000128613	0.000834138	0.00581594	0.40664	5.08462	-1.82073	0.000242755	0.00164786	0.488447	6.10753	-0.81746	0.489282	0.83294	0.0818066	0.723306	-8.03036
ppa000468m|pacid:17650750	Putative uncharacterized protein; [EVALUE: 0.0] [ORG: Ricinus communis] [ACC:B9SQY2]	GO:0015074|DNA integration|P;GO:0003677|DNA binding|F;GO:0008270|zinc ion binding|F;GO:0006914|autophagy|P;GO:0008907|integrase activity|F;	11.7422	0.0271967	11.3172	0.070298	11.2619	0.101669	11.1746	0.0410872	0.000106572	3.49759e-05	0.000529345	0.424939	7.98498	1.65235	0.137897	0.300609	0.0873277	1.64097	-7.44338	0.00183891	0.0137377	-0.337611	-4.4859	-2.58857
ppa000469m|pacid:17667041	Putative uncharacterized protein; [EVALUE: 0.0] [ORG: Ricinus communis] [ACC:B9RZW2]	GO:0055114|oxidation-reduction process|P;GO:0005507|copper ion binding|F;GO:0008270|zinc ion binding|F;GO:0003676|nucleic acid binding|F;GO:0008131|primary amine oxidase activity|F;GO:0048038|quinone binding|F;GO:0009308|amine metabolic process|P;	11.8076	0.0799555	11.6406	0.0659067	11.9241	0.0154123	11.6049	0.243843	0.0268208	0.152708	0.353259	0.166997	1.57355	-7.18908	0.0160878	0.0504967	0.319217	3.00786	-5.32013	0.339003	0.631156	0.15222	1.01421	-7.77152
ppa000471m|pacid:17660024	"Whole genome shotgun sequence of line PN40024, scaffold_68.assembly12x; --- Flags: Fragment; [EVALUE: 0.0] [ORG: Vitis vinifera] [ACC:D7SVD9]"	GO:0005488|binding|F;	9.88138	0.0908728	9.08376	0.0905112	9.39155	0.100959	9.13068	0.175644	6.27012e-05	2.57357e-05	0.000424521	0.797622	8.31852	1.99037	0.0252471	0.0716468	0.260871	2.72066	-5.78409	0.0038546	0.0243879	-0.536752	-3.95828	-3.38199
ppa000472m|pacid:17649137	"Whole genome shotgun sequence of line PN40024, scaffold_128.assembly12x; --- Flags: Fragment; [EVALUE: 0.0] [ORG: Vitis vinifera] [ACC:D7U240]"	GO:0003677|DNA binding|F;GO:0005634|nucleus|C;GO:0045449|regulation of transcription|P;	8.73525	0.103766	9.14982	0.0219877	8.79884	0.180685	8.75766	0.0584398	0.00403774	0.0012619	0.00790841	-0.414579	-4.76617	-2.2692	0.648074	1	0.041178	0.473399	-8.6259	0.00557802	0.0324975	0.455757	3.70494	-3.77512
ppa000473m|pacid:17664385	Cellulose synthase A catalytic subunit 3 [UDP-forming [EVALUE: 0.0] [ORG: Ricinus communis] [ACC:B9S213]	GO:0000139|Golgi membrane|C;GO:0005515|protein binding|F;GO:0016021|integral to membrane|C;GO:0008270|zinc ion binding|F;GO:0005886|plasma membrane|C;GO:0007047|cellular cell wall organization|P;GO:0016760|cellulose synthase (UDP-forming) activity|F;GO:0030244|cellulose biosynthetic process|P;	13.9504	0.0239615	13.2801	0.0929718	14.0983	0.155172	13.3812	0.0332559	2.52735e-06	1.37309e-05	0.00026137	0.670294	9.03687	2.68316	8.17213e-06	0.00010838	0.717142	9.66847	2.92143	0.666528	1	0.046848	0.44661	-8.20402
ppa000474m|pacid:17654438	Putative uncharacterized protein; [EVALUE: 0.0] [ORG: Vitis vinifera] [ACC:A5B9N2]	GO:0016998|cell wall macromolecule catabolic process|P;	11.1636	0.0412493	9.84795	0.145709	11.176	0.0147692	10.2722	0.750383	0.00237686	0.00238486	0.0126698	1.31566	4.29724	-2.95524	0.017557	0.0541838	0.903751	2.95185	-5.41061	0.36819	0.671896	-0.411912	-0.951337	-7.8335
ppa000475m|pacid:17664714	Predicted protein; [EVALUE: 0.0] [ORG: Populus trichocarpa] [ACC:B9HSU9]	GO:0005524|ATP binding|F;GO:0006298|mismatch repair|P;GO:0030983|mismatched DNA binding|F;GO:0005622|intracellular|C;GO:0004518|nuclease activity|F;	7.19139	0.0697218	5.85214	0.263234	7.26471	0.0802524	5.75086	0.349307	9.24343e-06	5.90227e-05	0.000789442	1.33924	7.44051	1.07635	2.36869e-05	0.000253182	1.51385	8.4106	1.74431	0.511355	0.86044	0.174611	0.685962	-8.05816
ppa000476m|pacid:17657935	"Always early, putative; [EVALUE: 0.0] [ORG: Ricinus communis] [ACC:B9RT24]"	GO:0003677|DNA binding|F;GO:0005634|nucleus|C;GO:0045449|regulation of transcription|P;	9.18151	0.0557525	8.53669	0.110472	9.24708	0.017394	8.75832	0.116995	6.18531e-06	9.99294e-06	0.000204631	0.644818	9.41936	3.0338	7.98302e-05	0.00067526	0.488751	7.13957	0.404094	0.14408	0.373843	-0.156067	-1.61206	-7.04847
ppa000477m|pacid:17645177	"TMV resistance protein N, putative; [EVALUE: 0.0] [ORG: Ricinus communis] [ACC:B9RVC7]"	GO:0005524|ATP binding|F;GO:0031224|intrinsic to membrane|C;GO:0005515|protein binding|F;GO:0017111|nucleoside-triphosphatase activity|F;GO:0004888|transmembrane receptor activity|F;GO:0045087|innate immune response|P;GO:0007165|signal transduction|P;GO:0006915|apoptosis|P;	7.34998	0.13147	6.47697	0.279114	5.71195	0.108625	6.4665	0.252506	0.000328219	0.000648937	0.00486376	0.873011	5.28341	-1.54799	0.00164825	0.00771605	-0.754549	-4.56649	-2.90202	9.55401e-05	0.0014032	-1.62756	-6.96493	0.632492
ppa000479m|pacid:17643750	Predicted protein; [EVALUE: 0.0] [ORG: Populus trichocarpa] [ACC:B9N847]	"GO:0003677|DNA binding|F;GO:0006355|regulation of transcription, DNA-dependent|P;GO:0046983|protein dimerization activity|F;GO:0005634|nucleus|C;GO:0009734|auxin mediated signaling pathway|P;"	14.532	0.107745	13.6273	0.240243	14.096	0.168099	14.0615	0.40802	0.00665264	0.00206157	0.0113244	0.904644	4.40249	-2.79866	0.870635	1	0.0345083	0.167936	-8.73394	0.0164319	0.0748276	-0.870135	-2.99428	-4.9084
ppa000481m|pacid:17663002	Putative uncharacterized protein; [EVALUE: 0.0] [ORG: Vitis vinifera] [ACC:A5BRP8]	GO:0000932|cytoplasmic mRNA processing body|C;GO:0009965|leaf morphogenesis|P;GO:0005829|cytosol|C;GO:0005634|nucleus|C;GO:0031087|deadenylation-independent decapping of nuclear-transcribed mRNA|P;GO:0042803|protein homodimerization activity|F;	13.0996	0.097893	12.364	0.0495334	13.2113	0.0558682	12.5491	0.193062	1.2448e-05	3.3421e-05	0.000509725	0.73562	8.03374	1.70244	7.27172e-05	0.000626857	0.662168	7.23157	0.506855	0.585507	0.94954	-0.0734518	-0.567221	-8.13766
ppa000482m|pacid:17641145	"Whole genome shotgun sequence of line PN40024, scaffold_19.assembly12x; --- Flags: Fragment; [EVALUE: 0.0] [ORG: Vitis vinifera] [ACC:D7TLS9]"	GO:0008565|protein transporter activity|F;GO:0005515|protein binding|F;GO:0006897|endocytosis|P;GO:0006886|intracellular protein transport|P;GO:0030117|membrane coat|C;GO:0005794|Golgi apparatus|C;	11.9046	0.0352551	11.1887	0.0641098	11.8956	0.0383808	11.4262	0.452375	0.00479483	0.00423264	0.0197545	0.715974	3.89356	-3.56905	0.0329221	0.089433	0.469456	2.55296	-6.05397	0.369815	0.673995	-0.246518	-0.947948	-7.83675
ppa000485m|pacid:17668221	"Whole genome shotgun sequence of line PN40024, scaffold_125.assembly12x; --- Flags: Fragment; [EVALUE: 0.0] [ORG: Vitis vinifera] [ACC:E0CT91]"	GO:0005524|ATP binding|F;GO:0005777|peroxisome|C;GO:0005515|protein binding|F;GO:0017111|nucleoside-triphosphatase activity|F;GO:0007031|peroxisome organization|P;	8.54495	0.0811328	8.75031	0.109141	9.13885	0.023888	8.86567	0.0426397	0.00103978	0.00698713	0.0292768	-0.205362	-3.5534	-4.10097	0.00132945	0.0064798	0.273179	4.72684	-2.66974	0.000324989	0.00363403	0.478541	5.85502	-0.707964
ppa000487m|pacid:17641177	"WD-repeat protein, putative; [EVALUE: 0.0] [ORG: Ricinus communis] [ACC:B9RFF4]"	GO:0005515|protein binding|F;GO:0005634|nucleus|C;GO:0010072|primary shoot apical meristem specification|P;GO:0045449|regulation of transcription|P;	12.2764	0.071082	11.8088	0.133229	12.0764	0.14439	11.9012	0.233158	0.0116727	0.0053357	0.0237142	0.4676	3.73506	-3.81538	0.197728	0.379683	0.175214	1.39956	-7.76478	0.135715	0.35819	-0.292386	-1.65145	-6.99395
ppa000488m|pacid:17649924	Predicted protein; [EVALUE: 0.0] [ORG: Populus trichocarpa] [ACC:B9HI58]	GO:0005488|binding|F;	8.63809	0.0490702	8.21043	0.341725	8.46483	0.005595	8.25319	0.193881	0.0463587	0.0260543	0.0840735	0.427651	2.70073	-5.46999	0.2167	0.410653	0.211632	1.33651	-7.84364	0.36186	0.662861	-0.216019	-0.964648	-7.82064
ppa000490m|pacid:17645215	"Cellulose synthase, putative; --- EC=2.4.1.12; [EVALUE: 0.0] [ORG: Ricinus communis] [ACC:B9RKY2]"	GO:0000139|Golgi membrane|C;GO:0005515|protein binding|F;GO:0016021|integral to membrane|C;GO:0008270|zinc ion binding|F;GO:0005886|plasma membrane|C;GO:0007047|cellular cell wall organization|P;GO:0016760|cellulose synthase (UDP-forming) activity|F;GO:0030244|cellulose biosynthetic process|P;	8.8004	0.0839228	8.63598	0.205314	9.42357	0.273066	8.68775	0.169127	0.00383332	0.321725	0.611558	0.164423	1.05339	-7.81941	0.0013521	0.00657139	0.735824	4.71414	-2.68802	0.0311167	0.121279	0.571401	2.58854	-5.56276
ppa000491m|pacid:17652845	"Phytochrome B, putative; [EVALUE: 0.0] [ORG: Ricinus communis] [ACC:B9S180]"	"GO:0016020|membrane|C;GO:0008020|G-protein coupled photoreceptor activity|F;GO:0005524|ATP binding|F;GO:0007600|sensory perception|P;GO:0006355|regulation of transcription, DNA-dependent|P;GO:0017006|protein-tetrapyrrole linkage|P;GO:0009585|red, far-red light phototransduction|P;GO:0000160|two-component signal transduction system (phosphorelay)|P;GO:0018106|peptidyl-histidine phosphorylation|P;…	3.89753	2.5165	1	0	5.83019	0.603759	2.29378	2.2409	0.0289999	0.065779	0.178088	2.89753	2.11672	-6.3957	0.0313691	0.0860061	3.53641	2.58344	-6.00505	0.749522	1	0.638886	0.330022	-8.25377
ppa000492m|pacid:17651560	"Whole genome shotgun sequence of line PN40024, scaffold_16.assembly12x; --- Flags: Fragment; [EVALUE: 0.0] [ORG: Vitis vinifera] [ACC:D7TC43]"	GO:0005515|protein binding|F;GO:0005634|nucleus|C;GO:0010072|primary shoot apical meristem specification|P;GO:0045449|regulation of transcription|P;	14.1286	0.0147699	13.258	0.0665891	13.8744	0.0822634	13.3449	0.188002	6.34119e-06	5.97987e-06	0.000137895	0.870522	10.0664	3.6006	0.000238681	0.00162576	0.529452	6.1224	-0.798919	0.0226733	0.0955213	-0.34107	-2.78884	-5.24013
ppa000494m|pacid:17642290	Putative uncharacterized protein; [EVALUE: 0.0] [ORG: Ricinus communis] [ACC:B9T2I5]	GO:0016021|integral to membrane|C;GO:0005886|plasma membrane|C;GO:0030036|actin cytoskeleton organization|P;GO:0003779|actin binding|F;	7.13735	0.120994	8.02174	0.108419	8.37712	0.0463752	8.02489	0.0761412	3.20351e-06	1.57317e-06	4.76427e-05	-0.884396	-11.9337	5.07487	0.00128444	0.0062975	0.352226	4.7528	-2.63248	1.72094e-06	5.62598e-05	1.23662	11.7991	5.05654
ppa000495m|pacid:17640932	DEAD-box ATP-dependent RNA helicase 40; --- EC=3.6.4.13; [EVALUE: 0.0] [ORG: Arabidopsis thaliana] [ACC:Q9SQV1]	"GO:0003723|RNA binding|F;GO:0005524|ATP binding|F;GO:0008026|ATP-dependent helicase activity|F;GO:0005515|protein binding|F;GO:0005634|nucleus|C;GO:0000184|nuclear-transcribed mRNA catabolic process, nonsense-mediated decay|P;GO:0006364|rRNA processing|P;"	11.1601	0.0290961	9.31444	0.0692422	11.4139	0.122056	9.51918	0.10907	6.01707e-10	3.17407e-09	3.5426e-07	1.84562	25.6258	11.8663	2.55559e-09	1.99363e-07	1.89476	26.3082	11.8449	0.64184	1	0.0491482	0.482534	-8.18581
ppa000496m|pacid:17652846	"Phytochrome B, putative; [EVALUE: 0.0] [ORG: Ricinus communis] [ACC:B9S180]"	"GO:0016020|membrane|C;GO:0008020|G-protein coupled photoreceptor activity|F;GO:0005524|ATP binding|F;GO:0007600|sensory perception|P;GO:0006355|regulation of transcription, DNA-dependent|P;GO:0017006|protein-tetrapyrrole linkage|P;GO:0009585|red, far-red light phototransduction|P;GO:0000160|two-component signal transduction system (phosphorelay)|P;GO:0018106|peptidyl-histidine phosphorylation|P;…	6.96474	0.164565	6.02607	0.2066	7.12197	0.135142	5.91812	0.383272	0.000137362	0.0011403	0.00732662	0.938672	4.84309	-2.15958	0.000215833	0.00149891	1.20386	6.21131	-0.68865	0.360525	0.661342	0.265184	0.967478	-7.81789
ppa000497m|pacid:17648413	"Whole genome shotgun sequence of line PN40024, scaffold_122.assembly12x; --- Flags: Fragment; [EVALUE: 0.0] [ORG: Vitis vinifera] [ACC:D7UDI7]"	GO:0004222|metalloendopeptidase activity|F;GO:0008270|zinc ion binding|F;GO:0006508|proteolysis|P;	12.8948	0.0535738	12.6926	0.0224684	12.4958	0.0751916	12.8139	0.0510133	6.349e-05	0.00139977	0.00851286	0.202225	4.68814	-2.38127	6.30837e-05	0.000560159	-0.318055	-7.37338	0.663407	2.13176e-05	0.000432448	-0.52028	-8.52878	2.28227
ppa000499m|pacid:17643016	"BRASSINOSTEROID INSENSITIVE 1, putative; --- EC=1.3.1.74; --- EC=2.7.11.25; [EVALUE: 0.0] [ORG: Ricinus communis] [ACC:B9RWP3]"	GO:0005524|ATP binding|F;GO:0055114|oxidation-reduction process|P;GO:0004713|protein tyrosine kinase activity|F;GO:0005515|protein binding|F;GO:0016021|integral to membrane|C;GO:0005886|plasma membrane|C;GO:0032440|2-alkenal reductase activity|F;GO:0004709|MAP kinase kinase kinase activity|F;GO:0004872|receptor activity|F;GO:0006468|protein phosphorylation|P;	7.22207	0.0272686	7.66755	0.409085	8.1545	0.0376123	7.40881	0.211448	0.00456882	0.0415087	0.122653	-0.445481	-2.40699	-5.94071	0.00348202	0.0141503	0.745696	4.02908	-3.70574	0.0016832	0.0128482	1.19118	4.55099	-2.49325
ppa000500m|pacid:17653891	"Whole genome shotgun sequence of line PN40024, scaffold_20.assembly12x; --- Flags: Fragment; [EVALUE: 0.0] [ORG: Vitis vinifera] [ACC:D7T747]"	GO:0005524|ATP binding|F;GO:0005515|protein binding|F;GO:0006468|protein phosphorylation|P;GO:0004674|protein serine/threonine kinase activity|F;	11.2777	0.0363411	11.3589	0.0165743	11.8071	0.0937518	11.3708	0.0260618	1.50267e-05	0.0882499	0.224946	-0.0811952	-1.92994	-6.67925	4.73729e-06	7.08336e-05	0.436379	10.3723	3.52533	1.83531e-05	0.000383268	0.517574	8.69902	2.44722
ppa000501m|pacid:17659592	"Leucine-rich repeat-containing protein, putative; [EVALUE: 0.0] [ORG: Ricinus communis] [ACC:B9SVQ3]"	GO:0005524|ATP binding|F;GO:0031224|intrinsic to membrane|C;GO:0005515|protein binding|F;GO:0004888|transmembrane receptor activity|F;GO:0017111|nucleoside-triphosphatase activity|F;GO:0045087|innate immune response|P;GO:0007165|signal transduction|P;GO:0006915|apoptosis|P;	2.252	2.16852	6.32363	0.215224	1	0	6.46542	0.337486	0.000157744	0.00153866	0.00911415	-4.07163	-4.61751	-2.48342	0.000219051	0.00151702	-5.46542	-6.19817	-0.704874	0.294863	0.626748	-1.39379	-1.11769	-7.6629
ppa000502m|pacid:17644045	Putative uncharacterized protein; [EVALUE: 0.0] [ORG: Vitis vinifera] [ACC:A5C5E0]	GO:0005515|protein binding|F;GO:0007154|cell communication|P;GO:0035091|phosphatidylinositol binding|F;	11.1949	0.018111	11.8946	0.117991	11.5968	0.113042	11.853	0.0431373	1.11584e-05	5.02646e-06	0.000119544	-0.699689	-10.2938	3.79236	0.00507944	0.0192408	-0.256156	-3.76855	-4.10839	0.0015459	0.0120313	0.443533	4.61402	-2.40149
ppa000503m|pacid:17653995	Putative uncharacterized protein; [EVALUE: 0.0] [ORG: Arabidopsis lyrata subsp. lyrata] [ACC:D7L680]	GO:0005515|protein binding|F;GO:0005634|nucleus|C;GO:0010072|primary shoot apical meristem specification|P;GO:0045449|regulation of transcription|P;	12.5771	0.193128	12.1797	0.0790345	12.3175	0.0486568	12.1724	0.0748458	0.00476015	0.00213047	0.0116278	0.397417	4.37863	-2.83402	0.146917	0.317572	0.145145	1.59917	-7.50104	0.0834837	0.24898	-0.252272	-1.96538	-6.53824
ppa000504m|pacid:17645264	Putative uncharacterized protein; [EVALUE: 0.0] [ORG: Ricinus communis] [ACC:B9SCM8]	-	8.82579	0.0138239	8.63047	0.239445	9.59803	0.0593695	8.90366	0.246622	0.00251579	0.197848	0.415558	0.19532	1.39915	-7.41832	0.000961462	0.005031	0.694376	4.97407	-2.31864	0.0342602	0.13044	0.499056	2.52785	-5.66007
ppa000505m|pacid:17655224	"Whole genome shotgun sequence of line PN40024, scaffold_2.assembly12x; --- Flags: Fragment; [EVALUE: 0.0] [ORG: Vitis vinifera] [ACC:D7U0J0]"	GO:0005515|protein binding|F;GO:0007154|cell communication|P;GO:0035091|phosphatidylinositol binding|F;	9.427	0.0570816	9.75165	0.0651244	9.65459	0.132468	9.51925	0.135713	0.00853796	0.00423011	0.0197458	-0.324649	-3.89398	-3.56841	0.141642	0.307761	0.135339	1.62332	-7.46782	0.00418534	0.0259099	0.459988	3.90132	-3.46976
ppa000507m|pacid:17654636	"Whole genome shotgun sequence of line PN40024, scaffold_150.assembly12x; --- Flags: Fragment; [EVALUE: 0.0] [ORG: Vitis vinifera] [ACC:D7TFK4]"	GO:0016491|oxidoreductase activity|F;	11.6979	0.037917	11.511	0.0739086	11.9694	0.0354072	11.555	0.00779812	3.87887e-06	0.000761937	0.00544632	0.186922	5.1558	-1.72244	2.21203e-06	3.82801e-05	0.414393	11.4301	4.36933	0.00196724	0.0144857	0.227471	4.43658	-2.66118
ppa000510m|pacid:17654974	Phytochrome B; [EVALUE: 0.0] [ORG: Vitis riparia] [ACC:B9U4G7]	"GO:0016020|membrane|C;GO:0008020|G-protein coupled photoreceptor activity|F;GO:0005524|ATP binding|F;GO:0007600|sensory perception|P;GO:0006355|regulation of transcription, DNA-dependent|P;GO:0017006|protein-tetrapyrrole linkage|P;GO:0009585|red, far-red light phototransduction|P;GO:0000160|two-component signal transduction system (phosphorelay)|P;GO:0018106|peptidyl-histidine phosphorylation|P;…	7.17082	0.0526348	6.87808	0.249778	7.5962	0.101346	6.85264	0.094123	0.000363721	0.0346055	0.105975	0.292743	2.52153	-5.75797	0.000173995	0.00125728	0.743563	6.40466	-0.452326	0.0242655	0.100586	0.45082	2.74578	-5.30961
ppa000511m|pacid:17663298	-	-	15.383	0.254626	15.0761	0.255427	11.6141	0.342913	15.1134	0.115464	3.07853e-07	0.169976	0.385926	0.306846	1.50202	-7.28498	8.61253e-08	2.97053e-06	-3.49935	-17.1295	7.96696	7.15979e-07	2.97947e-05	-3.8062	-13.1744	6.02246
ppa000512m|pacid:17658579	"Protein white, putative; --- EC=3.6.3.44; [EVALUE: 0.0] [ORG: Ricinus communis] [ACC:B9SY65]"	GO:0005524|ATP binding|F;GO:0016021|integral to membrane|C;GO:0016887|ATPase activity|F;	9.21421	0.0888777	8.14012	0.456943	10.7137	0.771248	8.93453	0.583315	0.00377407	0.0356465	0.108479	1.07409	2.50286	-5.78786	0.00294971	0.0123997	1.77912	4.14572	-3.52811	0.277536	0.606792	0.705029	1.16168	-7.61436
ppa000513m|pacid:17644392	"Whole genome shotgun sequence of line PN40024, scaffold_0.assembly12x; --- Flags: Fragment; [EVALUE: 0.0] [ORG: Vitis vinifera] [ACC:D7SHV2]"	GO:0003968|RNA-directed RNA polymerase activity|F;GO:0000166|nucleotide binding|F;GO:0003676|nucleic acid binding|F;	9.70001	0.0713655	8.75483	0.147553	8.65837	0.162978	8.97158	0.156652	5.44501e-05	2.25634e-05	0.000385987	0.945179	8.46493	2.13538	0.0221021	0.0641071	-0.313207	-2.80505	-5.64783	3.55003e-05	0.000641935	-1.25839	-7.96908	1.72072
ppa000515m|pacid:17653246	Putative uncharacterized protein; [EVALUE: 0.0] [ORG: Ricinus communis] [ACC:B9RUG2]	GO:0003723|RNA binding|F;GO:0009507|chloroplast|C;	9.09559	0.0977873	8.81985	0.0863675	9.01055	0.12318	8.91555	0.0642563	0.0146	0.00634655	0.0271267	0.27574	3.61784	-3.99928	0.246483	0.458759	0.0949985	1.24643	-7.95217	0.13056	0.347745	-0.180741	-1.67685	-6.95844
ppa000517m|pacid:17641811	Putative uncharacterized protein; [EVALUE: 0.0] [ORG: Ricinus communis] [ACC:B9RDX5]	-	12.6748	0.041473	12.3377	0.0816253	12.4317	0.0185374	12.3663	0.044242	9.27073e-05	2.98918e-05	0.00047131	0.337122	8.15439	1.8254	0.150901	0.324628	0.0653807	1.58145	-7.52525	0.0014774	0.0116283	-0.271741	-4.64777	-2.35259
ppa000518m|pacid:17654148	"Whole genome shotgun sequence of line PN40024, scaffold_220.assembly12x; --- Flags: Fragment; [EVALUE: 0.0] [ORG: Vitis vinifera] [ACC:D7SYQ5]"	"GO:0046872|metal ion binding|F;GO:0004439|phosphatidylinositol-4,5-bisphosphate 5-phosphatase activity|F;"	9.34785	0.0292179	9.29515	0.0793991	8.75562	0.0405626	9.30581	0.113489	3.69492e-05	0.39599	0.717704	0.0526938	0.894794	-7.97457	1.06409e-05	0.000134193	-0.550184	-9.34268	2.62924	7.21748e-05	0.00112314	-0.602878	-7.23899	0.940469
ppa000519m|pacid:17641690	"Set domain protein, putative; --- EC=2.1.1.43; [EVALUE: 0.0] [ORG: Ricinus communis] [ACC:B9R8W9]"	GO:0018024|histone-lysine N-methyltransferase activity|F;GO:0005634|nucleus|C;	7.45864	0.0628517	6.64025	0.0916764	7.56315	0.214821	6.47463	0.161452	6.65084e-06	8.86338e-05	0.00108561	0.818389	7.03748	0.629363	1.0487e-05	0.000132589	1.08852	9.36041	2.64536	0.137563	0.361562	0.270134	1.64256	-7.00631
ppa000521m|pacid:17663599	"Whole genome shotgun sequence of line PN40024, scaffold_67.assembly12x; --- Flags: Fragment; [EVALUE: 0.0] [ORG: Vitis vinifera] [ACC:D7T4N4]"	GO:0016192|vesicle-mediated transport|P;GO:0016021|integral to membrane|C;	11.1262	0.0179002	11.8449	0.0453875	11.2411	0.0256598	11.8995	0.0777263	1.19836e-08	3.93843e-08	2.59657e-06	-0.7187	-18.8558	9.13142	8.04672e-08	2.82108e-06	-0.65838	-17.2732	8.04218	0.294318	0.626748	0.0603207	1.11904	-7.66143
ppa000522m|pacid:17661937	"Whole genome shotgun sequence of line PN40024, scaffold_36.assembly12x; --- Flags: Fragment; [EVALUE: 0.0] [ORG: Vitis vinifera] [ACC:E0CUB9]"	GO:0008565|protein transporter activity|F;GO:0005488|binding|F;GO:0006886|intracellular protein transport|P;	9.29157	0.0942189	8.46007	0.0807078	9.27063	0.0960424	8.69152	0.245103	6.51733e-05	7.93834e-05	0.00099063	0.831494	7.14508	0.750481	0.000958706	0.00501838	0.579106	4.97629	-2.31553	0.162157	0.407547	-0.252388	-1.53356	-7.155
ppa000523m|pacid:17664374	Predicted protein; [EVALUE: 0.0] [ORG: Populus trichocarpa] [ACC:B9GY72]	GO:0008565|protein transporter activity|F;GO:0005488|binding|F;GO:0006886|intracellular protein transport|P;	14.1277	0.0255295	13.7254	0.0728325	14.0386	0.127599	13.6944	0.020318	6.03297e-05	0.0001284	0.00143847	0.402328	6.68444	0.222438	0.00038159	0.00236904	0.344221	5.71902	-1.31229	0.51334	0.863061	-0.0581075	-0.682655	-8.06056
ppa000524m|pacid:17665156	"TMV resistance protein N, putative; [EVALUE: 0.0] [ORG: Ricinus communis] [ACC:B9RVC7]"	GO:0005524|ATP binding|F;GO:0031224|intrinsic to membrane|C;GO:0005515|protein binding|F;GO:0017111|nucleoside-triphosphatase activity|F;GO:0004888|transmembrane receptor activity|F;GO:0045087|innate immune response|P;GO:0007165|signal transduction|P;GO:0006915|apoptosis|P;	5.22731	0.0986518	5.4484	0.328185	1	0	5.347	0.211876	7.61962e-09	0.205739	0.429162	-0.221098	-1.37233	-7.45213	2.07469e-09	1.73668e-07	-4.347	-26.9814	12.0733	5.47827e-08	4.34826e-06	-4.1259	-18.1083	8.84122
ppa000528m|pacid:17645169	Putative uncharacterized protein; [EVALUE: 0.0] [ORG: Ricinus communis] [ACC:B9S1Z2]	GO:0005515|protein binding|F;GO:0005634|nucleus|C;GO:0010072|primary shoot apical meristem specification|P;GO:0045449|regulation of transcription|P;	11.7676	0.109596	12.0707	0.0878016	12.5812	0.105993	12.0589	0.177226	0.00089364	0.0154231	0.0556089	-0.303084	-3.03497	-4.93038	0.000693181	0.00385399	0.522363	5.23076	-1.96316	0.000328922	0.00366836	0.825447	5.84476	-0.721095
ppa000530m|pacid:17665803	"Whole genome shotgun sequence of line PN40024, scaffold_5.assembly12x; --- Flags: Fragment; [EVALUE: 0.0] [ORG: Vitis vinifera] [ACC:D7U269]"	GO:0005524|ATP binding|F;GO:0017111|nucleoside-triphosphatase activity|F;	11.2306	0.0250147	11.9792	0.0112957	11.4061	0.446556	11.767	0.0165162	0.00488062	0.002804	0.0143721	-0.74862	-4.18161	-3.12895	0.0771051	0.184069	-0.360913	-2.01598	-6.89644	0.162698	0.408493	0.387707	1.53134	-7.15798
ppa000531m|pacid:17664276	"Protein binding protein, putative; [EVALUE: 0.0] [ORG: Ricinus communis] [ACC:B9T3Z6]"	GO:0005515|protein binding|F;GO:0004252|serine-type endopeptidase activity|F;GO:0006508|proteolysis|P;	11.7716	0.0504164	11.4706	0.0370656	11.4739	0.122077	11.4852	0.0505236	0.00256252	0.000769003	0.0054863	0.301005	5.14852	-1.73246	0.851201	1	-0.0113127	-0.193496	-8.72879	0.00501412	0.0299908	-0.312318	-3.77737	-3.66199
ppa000532m|pacid:17653255	"Whole genome shotgun sequence of line PN40024, scaffold_123.assembly12x; --- Flags: Fragment; [EVALUE: 0.0] [ORG: Vitis vinifera] [ACC:D7UBN6]"	GO:0009341|beta-galactosidase complex|C;GO:0005975|carbohydrate metabolic process|P;GO:0030246|carbohydrate binding|F;GO:0043169|cation binding|F;GO:0004565|beta-galactosidase activity|F;	12.9836	0.163014	12.9484	0.172641	12.5429	0.0417948	12.8824	0.0677112	0.0262914	0.733969	1	0.035194	0.351447	-8.33383	0.00893182	0.0306999	-0.339518	-3.39042	-4.70542	0.0284141	0.113064	-0.374712	-2.6459	-5.47055
ppa000533m|pacid:17668310	Putative uncharacterized protein; [EVALUE: 0.0] [ORG: Ricinus communis] [ACC:B9RG72]	GO:0016020|membrane|C;GO:0006857|oligopeptide transport|P;GO:0005215|transporter activity|F;	11.3333	0.024399	11.7824	0.0694333	11.4288	0.0403955	11.6913	0.275238	0.00571864	0.00417561	0.0195496	-0.449108	-3.90292	-3.55459	0.0507094	0.128937	-0.262466	-2.28093	-6.48654	0.283255	0.615773	0.186642	1.14692	-7.6308
ppa000534m|pacid:17661180	"Whole genome shotgun sequence of line PN40024, scaffold_25.assembly12x; --- Flags: Fragment; [EVALUE: 0.0] [ORG: Vitis vinifera] [ACC:D7TW52]"	GO:0016020|membrane|C;GO:0006857|oligopeptide transport|P;GO:0005215|transporter activity|F;	9.36689	0.132283	8.62448	0.0850726	9.23282	0.0980638	8.83451	0.0393395	9.984e-06	7.37261e-06	0.000162143	0.742415	9.79814	3.36946	0.000670925	0.00375114	0.398311	5.25677	-1.92765	0.0117434	0.0576721	-0.344104	-3.21123	-4.55901
ppa000535m|pacid:17656895	"Ubiquitin carboxyl-terminal hydrolase, putative; --- EC=3.1.2.15; [EVALUE: 0.0] [ORG: Ricinus communis] [ACC:B9SDQ1]"	GO:0006511|ubiquitin-dependent protein catabolic process|P;GO:0008234|cysteine-type peptidase activity|F;GO:0004221|ubiquitin thiolesterase activity|F;	13.0368	0.128886	13.1734	0.0516474	12.8823	0.0552074	13.1957	0.0501037	0.00184159	0.060666	0.166868	-0.136633	-2.16786	-6.31661	0.000963949	0.00504047	-0.313372	-4.97207	-2.32144	0.0812224	0.244118	-0.176739	-1.98288	-6.5119
ppa000538m|pacid:17651196	"Receptor protein kinase, putative; --- EC=1.3.1.74; --- EC=2.7.11.25; [EVALUE: 0.0] [ORG: Ricinus communis] [ACC:B9SKP2]"	GO:0005524|ATP binding|F;GO:0055114|oxidation-reduction process|P;GO:0004713|protein tyrosine kinase activity|F;GO:0005515|protein binding|F;GO:0016021|integral to membrane|C;GO:0005886|plasma membrane|C;GO:0032440|2-alkenal reductase activity|F;GO:0004709|MAP kinase kinase kinase activity|F;GO:0004872|receptor activity|F;GO:0006468|protein phosphorylation|P;	7.85365	0.0938449	6.55014	0.190854	7.48628	0.0451117	6.822	0.0837832	6.41848e-07	4.4243e-07	1.73479e-05	1.30351	13.9902	6.47418	8.0655e-05	0.00068127	0.664275	7.12949	0.392777	0.00112813	0.00944584	-0.639234	-4.85126	-2.0611
ppa000539m|pacid:17640738	Putative uncharacterized protein; [EVALUE: 0.0] [ORG: Ricinus communis] [ACC:B9R7I3]	GO:0000922|spindle pole|C;GO:0005815|microtubule organizing center|C;GO:0000226|microtubule cytoskeleton organization|P;	6.83554	0.0634445	6.58808	0.0463546	6.4741	0.0974489	6.67832	0.222556	0.0385046	0.0404342	0.120062	0.247463	2.4235	-5.91446	0.0790686	0.187883	-0.204218	-1.99998	-6.92067	0.0133538	0.0636915	-0.451681	-3.12787	-4.69303
ppa000543m|pacid:17651311	Predicted protein; [EVALUE: 0.0] [ORG: Populus trichocarpa] [ACC:B9I4S8]	"GO:0006355|regulation of transcription, DNA-dependent|P;GO:0005515|protein binding|F;GO:0008270|zinc ion binding|F;GO:0003700|sequence-specific DNA binding transcription factor activity|F;GO:0005634|nucleus|C;GO:0003676|nucleic acid binding|F;"	12.2839	0.0493139	11.9699	0.0321737	12.0826	0.119122	12.1324	0.0126313	0.000991484	0.000314963	0.00286855	0.313987	5.8818	-0.760037	0.376921	0.651938	-0.0498197	-0.933254	-8.28594	0.00117699	0.00974558	-0.363807	-4.81897	-2.10697
ppa000544m|pacid:17667853	"Whole genome shotgun sequence of line PN40024, scaffold_10.assembly12x; --- Flags: Fragment; [EVALUE: 0.0] [ORG: Vitis vinifera] [ACC:D7TAD0]"	GO:0045454|cell redox homeostasis|P;	10.3467	0.669641	9.81496	0.0809655	11.3925	0.0424305	9.83236	0.0589015	0.000865549	0.0841861	0.216682	0.531718	1.96003	-6.63419	0.000367311	0.00229714	1.56017	5.75113	-1.27062	0.0268918	0.108587	1.02845	2.68071	-5.41451
ppa000545m|pacid:17665602	"Whole genome shotgun sequence of line PN40024, scaffold_14.assembly12x; --- Flags: Fragment; [EVALUE: 0.0] [ORG: Vitis vinifera] [ACC:E0CT66]"	GO:0005515|protein binding|F;GO:0008270|zinc ion binding|F;GO:0006886|intracellular protein transport|P;GO:0030127|COPII vesicle coat|C;GO:0006888|ER to Golgi vesicle-mediated transport|P;	12.6037	0.0467987	12.0497	0.226359	12.93	0.0474429	12.2978	0.143849	0.000177262	0.000914555	0.0062138	0.553972	5.01284	-1.92058	0.000380612	0.00236445	0.63225	5.72117	-1.30949	0.629418	1	0.078278	0.500865	-8.176
ppa000546m|pacid:17659572	"ATP binding protein, putative; [EVALUE: 0.0] [ORG: Ricinus communis] [ACC:B9RC89]"	GO:0009507|chloroplast|C;GO:0004872|receptor activity|F;	7.26593	0.0191446	7.74081	0.132356	7.20251	0.0151898	7.41504	0.135153	0.000387919	0.000212351	0.00211564	-0.474884	-6.22576	-0.32892	0.0227634	0.0657124	-0.212533	-2.78633	-5.67808	0.0398889	0.146666	0.262351	2.43205	-5.81304
ppa000547m|pacid:17649466	"Eukaryotic translation initiation factor 2c, putative; [EVALUE: 0.0] [ORG: Ricinus communis] [ACC:B9SJV6]"	GO:0003743|translation initiation factor activity|F;GO:0031047|gene silencing by RNA|P;	12.3722	0.0838613	12.9026	0.0490734	11.9535	0.179027	12.7905	0.230009	0.000115381	0.00232086	0.0124012	-0.530362	-4.3168	-2.92603	0.000112096	0.000880469	-0.836951	-6.81225	0.0306143	0.114116	0.313773	-0.30659	-1.76454	-6.83384
ppa000550m|pacid:17665973	Putative uncharacterized protein; [EVALUE: 0.0] [ORG: Vitis vinifera] [ACC:A5C7Y8]	GO:0005524|ATP binding|F;GO:0055114|oxidation-reduction process|P;GO:0004713|protein tyrosine kinase activity|F;GO:0005515|protein binding|F;GO:0016021|integral to membrane|C;GO:0005886|plasma membrane|C;GO:0032440|2-alkenal reductase activity|F;GO:0004709|MAP kinase kinase kinase activity|F;GO:0004872|receptor activity|F;GO:0006468|protein phosphorylation|P;	6.26191	0.0652618	5.52174	0.0501147	5.6811	0.205785	5.56311	0.0853433	0.000135349	4.18974e-05	0.000609045	0.74017	7.7937	1.4535	0.247884	0.460791	0.117993	1.24242	-7.95688	0.00150808	0.0118141	-0.622177	-4.63245	-2.37477
ppa000552m|pacid:17643539	Predicted protein; [EVALUE: 0.0] [ORG: Populus trichocarpa] [ACC:B9N5J5]	GO:0005524|ATP binding|F;GO:0055114|oxidation-reduction process|P;GO:0005515|protein binding|F;GO:0016021|integral to membrane|C;GO:0005886|plasma membrane|C;GO:0032440|2-alkenal reductase activity|F;GO:0004872|receptor activity|F;GO:0006468|protein phosphorylation|P;GO:0004674|protein serine/threonine kinase activity|F;	8.21901	0.0630532	8.58492	0.0467413	8.94763	0.169821	8.73968	0.051199	0.00183767	0.00134634	0.0082891	-0.365903	-4.71735	-2.33922	0.0268849	0.0755393	0.207943	2.68087	-5.84825	0.000692683	0.00645061	0.573847	5.23133	-1.53224
ppa000554m|pacid:17661238	"Whole genome shotgun sequence of line PN40024, scaffold_4.assembly12x; --- Flags: Fragment; [EVALUE: 0.0] [ORG: Vitis vinifera] [ACC:D7SKU0]"	"GO:0005524|ATP binding|F;GO:0003746|translation elongation factor activity|F;GO:0006388|tRNA splicing, via endonucleolytic cleavage and ligation|P;GO:0003972|RNA ligase (ATP) activity|F;"	9.91653	0.0624566	9.55595	0.104165	11.4303	0.466631	10.3049	0.777536	0.0339192	0.35205	0.653515	0.360587	0.985624	-7.88816	0.0144621	0.0461179	1.12549	3.07639	-5.20953	0.176051	0.434224	0.764901	1.4784	-7.22809
ppa000556m|pacid:17644323	Predicted protein; [EVALUE: 0.0] [ORG: Populus trichocarpa] [ACC:B9H7W3]	"GO:0009637|response to blue light|P;GO:0009585|red, far-red light phototransduction|P;GO:0005515|protein binding|F;GO:0010218|response to far red light|P;GO:0048578|positive regulation of long-day photoperiodism, flowering|P;GO:0005654|nucleoplasm|C;GO:0030154|cell differentiation|P;GO:0009409|response to cold|P;GO:0042542|response to hydrogen peroxide|P;GO:0009908|flower development|P;GO:001037…	13.2147	0.101123	13.7766	0.340284	12.9012	0.0743676	13.7263	0.263674	0.00155387	0.0132344	0.0490225	-0.5619	-3.13368	-4.77128	0.00157272	0.00742272	-0.825048	-4.60125	-2.85137	0.328552	0.626748	-0.263148	-1.03772	-7.74756
ppa000557m|pacid:17661255	Cellulose synthase; [EVALUE: 0.0] [ORG: Betula luminifera] [ACC:B8XPP7]	GO:0005515|protein binding|F;GO:0008270|zinc ion binding|F;GO:0016021|integral to membrane|C;GO:0005886|plasma membrane|C;GO:0007047|cellular cell wall organization|P;GO:0016760|cellulose synthase (UDP-forming) activity|F;GO:0030244|cellulose biosynthetic process|P;	12.2662	0.0627084	12.1644	0.0628317	11.8113	0.0347283	12.0564	0.123641	0.00816955	0.14029	0.329807	0.101747	1.62964	-7.1122	0.00403327	0.0159513	-0.245176	-3.92689	-3.86274	0.00402064	0.0251824	-0.346923	-3.92906	-3.42697
ppa000558m|pacid:17645945	Putative uncharacterized protein; [EVALUE: 0.0] [ORG: Ricinus communis] [ACC:B9T561]	GO:0005524|ATP binding|F;	11.6607	0.0644079	8.41435	0.232804	8.97119	0.306345	8.88081	0.0867372	7.89813e-08	2.1419e-08	1.61184e-06	3.24633	20.3137	9.7967	0.586565	0.936549	0.090387	0.565592	-8.57397	4.49132e-07	2.08466e-05	-3.15594	-13.964	6.53549
ppa000559m|pacid:17643696	Cellulose synthase; [EVALUE: 0.0] [ORG: Populus trichocarpa] [ACC:B9GTH4]	GO:0005515|protein binding|F;GO:0008270|zinc ion binding|F;GO:0016021|integral to membrane|C;GO:0005886|plasma membrane|C;GO:0007047|cellular cell wall organization|P;GO:0016760|cellulose synthase (UDP-forming) activity|F;GO:0030244|cellulose biosynthetic process|P;	13.606	0.0917118	12.6098	0.201386	13.1724	0.216192	12.9625	0.199208	0.000350438	0.000117134	0.00134202	0.99622	6.77068	0.323214	0.190063	0.367022	0.209896	1.42653	-7.73035	0.00500303	0.0299378	-0.786324	-3.77888	-3.65963
ppa000560m|pacid:17662031	"DNA mismatch repair protein MSH3, putative; [EVALUE: 0.0] [ORG: Ricinus communis] [ACC:B9R9C8]"	GO:0005524|ATP binding|F;GO:0006298|mismatch repair|P;GO:0030983|mismatched DNA binding|F;	7.48144	0.157523	7.22206	0.0664943	6.98364	0.141101	7.12711	0.0129202	0.0290823	0.01843	0.064213	0.259372	2.92082	-5.11468	0.143307	0.310924	-0.143468	-1.61561	-7.47845	0.0118066	0.057906	-0.402841	-3.20774	-4.56462
ppa000563m|pacid:17669368	Ubiquitin-activating enzyme E1; [EVALUE: 0.0] [ORG: Ricinus communis] [ACC:B9SKZ1]	GO:0008641|small protein activating enzyme activity|F;GO:0005524|ATP binding|F;GO:0016874|ligase activity|F;GO:0006464|protein modification process|P;	14.7909	0.0259512	14.4366	0.0833643	14.8018	0.0564897	14.6677	0.112529	0.000769128	0.000354218	0.00312299	0.354289	5.78181	-0.888311	0.0587422	0.146047	0.134086	2.18821	-6.63159	0.0335497	0.12849	-0.220203	-2.54106	-5.63892
ppa000564m|pacid:17658448	"Isoleucyl tRNA synthetase, putative; --- EC=6.1.1.5; [EVALUE: 0.0] [ORG: Ricinus communis] [ACC:B9RT52]"	GO:0005524|ATP binding|F;GO:0005737|cytoplasm|C;GO:0004822|isoleucine-tRNA ligase activity|F;GO:0006428|isoleucyl-tRNA aminoacylation|P;GO:0008270|zinc ion binding|F;	8.53565	0.0894863	7.41292	0.174548	9.37851	0.0692102	7.80225	0.42286	1.85162e-05	0.000288272	0.00268622	1.12272	5.95793	-0.663278	2.46848e-05	0.000261039	1.57625	8.36469	1.69872	0.125663	0.337884	0.453534	1.70184	-6.92324
ppa000565m|pacid:17657467	"Whole genome shotgun sequence of line PN40024, scaffold_85.assembly12x; --- Flags: Fragment; [EVALUE: 0.0] [ORG: Vitis vinifera] [ACC:D7T0W4]"	"GO:0006355|regulation of transcription, DNA-dependent|P;GO:0043565|sequence-specific DNA binding|F;GO:0003700|sequence-specific DNA binding transcription factor activity|F;GO:0005634|nucleus|C;"	7.10101	0.189244	5.97366	0.191842	8.03646	0.168532	6.49433	0.216475	4.17662e-06	6.57963e-05	0.000860666	1.12735	7.33115	0.956858	6.15743e-06	8.68264e-05	1.54214	10.0286	3.23489	0.0914217	0.266338	0.414792	1.90735	-6.62497
ppa000566m|pacid:17666084	Brassinosteroid receptor; [EVALUE: 0.0] [ORG: Glycine max] [ACC:C6FF79]	GO:0005524|ATP binding|F;GO:0055114|oxidation-reduction process|P;GO:0005515|protein binding|F;GO:0016021|integral to membrane|C;GO:0005886|plasma membrane|C;GO:0032440|2-alkenal reductase activity|F;GO:0004872|receptor activity|F;GO:0006468|protein phosphorylation|P;GO:0004674|protein serine/threonine kinase activity|F;	8.88944	0.141765	8.46041	0.202203	8.55912	0.0311803	8.49406	0.225693	0.0339588	0.0120754	0.0456035	0.42902	3.1931	-4.6757	0.640694	1	0.0650587	0.484218	-8.62025	0.0902687	0.263675	-0.363961	-1.91547	-6.61289
ppa000567m|pacid:17642363	Predicted protein; --- Flags: Fragment; [EVALUE: 0.0] [ORG: Populus trichocarpa] [ACC:B9HGD0]	GO:0005515|protein binding|F;GO:0008270|zinc ion binding|F;GO:0016021|integral to membrane|C;GO:0005886|plasma membrane|C;GO:0007047|cellular cell wall organization|P;GO:0016760|cellulose synthase (UDP-forming) activity|F;GO:0030244|cellulose biosynthetic process|P;	11.4673	0.144979	10.3524	0.658116	11.4849	0.352466	11.3749	0.144877	0.0195116	0.00650144	0.0276657	1.11498	3.60165	-4.0248	0.731008	1	0.110068	0.355546	-8.67946	0.0495621	0.172702	-1.00491	-2.29534	-6.02949
ppa000569m|pacid:17640999	"Whole genome shotgun sequence of line PN40024, scaffold_47.assembly12x; --- Flags: Fragment; [EVALUE: 0.0] [ORG: Vitis vinifera] [ACC:D7TF53]"	-	12.4663	0.0698444	12.2458	0.0271585	12.5023	0.0779154	12.3524	0.0425866	0.00127195	0.00129704	0.00806759	0.220524	4.74543	-2.2989	0.0114804	0.0379371	0.149914	3.22597	-4.96873	0.312737	0.626748	-0.0706108	-1.07442	-7.70929
ppa000570m|pacid:17662054	Predicted protein; [EVALUE: 0.0] [ORG: Populus trichocarpa] [ACC:B9HAH3]	GO:0005515|protein binding|F;GO:0005634|nucleus|C;GO:0010072|primary shoot apical meristem specification|P;GO:0045449|regulation of transcription|P;	12.4995	0.0590895	11.772	0.19016	12.4231	0.15209	11.6062	0.22155	0.000103978	0.000534789	0.00420658	0.727541	5.43967	-1.33748	0.000242663	0.00164786	0.81691	6.10787	-0.817043	0.648701	1	0.089369	0.472484	-8.19104
ppa000571m|pacid:17649949	Predicted protein; [EVALUE: 0.0] [ORG: Populus trichocarpa] [ACC:B9IAX3]	"GO:0006355|regulation of transcription, DNA-dependent|P;GO:0005515|protein binding|F;GO:0005886|plasma membrane|C;GO:0007165|signal transduction|P;"	2.31442	2.27664	6.1496	0.230636	1	0	5.47114	0.0585985	0.000582989	0.0027712	0.0142358	-3.83518	-4.18997	-3.11634	0.00107976	0.00550125	-4.47114	-4.88477	-2.44448	0.635888	1	-0.635963	-0.491294	-8.18117
ppa000572m|pacid:17664907	"Phospholipase d zeta, putative; --- EC=1.3.1.74; --- EC=3.1.4.4; [EVALUE: 0.0] [ORG: Ricinus communis] [ACC:B9RFF1]"	GO:0070290|NAPE-specific phospholipase D activity|F;GO:0004630|phospholipase D activity|F;GO:0005515|protein binding|F;GO:0008152|metabolic process|P;GO:0007154|cell communication|P;GO:0035091|phosphatidylinositol binding|F;	8.18713	0.0305704	6.98571	0.267635	7.26906	0.10233	7.94001	0.197933	2.56621e-05	2.01197e-05	0.000352788	1.20142	8.59421	2.26177	0.00120745	0.00599656	-0.67095	-4.79957	-2.56557	9.58258e-06	0.000226294	-1.87237	-9.47083	3.16346
ppa000575m|pacid:17644938	Formin-like protein 14; --- Short=AtFH14; [EVALUE: 0.0] [ORG: Arabidopsis thaliana] [ACC:Q9C6S1]	GO:0004721|phosphoprotein phosphatase activity|F;GO:0030036|actin cytoskeleton organization|P;GO:0003779|actin binding|F;	7.90845	0.227396	7.29528	0.118009	8.01191	0.158686	7.51855	0.184324	0.00154593	0.00224513	0.0120832	0.613175	4.34072	-2.89038	0.00765489	0.0269672	0.493363	3.49256	-4.54288	0.564618	0.925501	-0.119812	-0.599739	-8.11726
ppa000577m|pacid:17648314	"Leucine-rich repeat-containing protein, putative; [EVALUE: 0.0] [ORG: Ricinus communis] [ACC:B9SVQ3]"	GO:0005524|ATP binding|F;GO:0031224|intrinsic to membrane|C;GO:0005515|protein binding|F;GO:0004888|transmembrane receptor activity|F;GO:0017111|nucleoside-triphosphatase activity|F;GO:0045087|innate immune response|P;GO:0007165|signal transduction|P;GO:0006915|apoptosis|P;	5.52099	0.101636	6.19721	0.100983	5.6524	0.144697	5.99169	0.301781	0.00242515	0.00148275	0.00886796	-0.676223	-4.64508	-2.44347	0.046859	0.120566	-0.339294	-2.33066	-6.40814	0.138828	0.364102	0.336929	1.63654	-7.01466
ppa000578m|pacid:17654862	Putative uncharacterized protein; [EVALUE: 0.0] [ORG: Vitis vinifera] [ACC:A5AFM3]	GO:0005524|ATP binding|F;GO:0005737|cytoplasm|C;GO:0004823|leucine-tRNA ligase activity|F;GO:0006429|leucyl-tRNA aminoacylation|P;	12.628	0.0419706	12.5047	0.101921	13.0899	0.107236	12.591	0.107103	0.000373599	0.136814	0.322807	0.123368	1.64615	-7.0893	0.00013228	0.00101024	0.498871	6.65665	-0.151355	0.00709721	0.0393117	0.375503	3.54296	-4.03002
ppa000579m|pacid:17665940	Predicted protein; [EVALUE: 0.0] [ORG: Populus trichocarpa] [ACC:B9GJF7]	"GO:0009585|red, far-red light phototransduction|P;GO:0005634|nucleus|C;GO:0003676|nucleic acid binding|F;"	13.5633	0.043492	13.1907	0.0841663	13.53	0.0194922	13.2615	0.0294202	8.45644e-06	1.18317e-05	0.00023381	0.37261	9.2144	2.84741	0.000134615	0.00102439	0.268522	6.64036	-0.170575	0.104718	0.294784	-0.104088	-1.82012	-6.75338
ppa000582m|pacid:17653666	Predicted protein; [EVALUE: 0.0] [ORG: Populus trichocarpa] [ACC:B9HXM4]	-	11.4291	0.0899878	11.3139	0.0919817	11.9107	0.0287267	11.2213	0.0970657	1.37247e-05	0.115018	0.279611	0.1152	1.75944	-6.92913	4.21668e-06	6.46717e-05	0.689339	10.5282	3.65432	0.000218485	0.00268498	0.574139	6.20047	-0.274008
ppa000584m|pacid:17665026	Ubiquitin carboxyl-terminal hydrolase; --- EC=3.1.2.15; [EVALUE: 0.0] [ORG: Ricinus communis] [ACC:B9S2Y0]	GO:0008234|cysteine-type peptidase activity|F;GO:0006511|ubiquitin-dependent protein catabolic process|P;GO:0005634|nucleus|C;GO:0004221|ubiquitin thiolesterase activity|F;	11.1488	0.00141262	11.3641	0.137897	11.9125	0.00174937	11.58	0.0318837	0.000323188	0.00481905	0.0218348	-0.215375	-3.80447	-3.70717	0.000317804	0.00204701	0.332539	5.87412	-1.11233	0.000108432	0.00154828	0.547914	6.8438	0.493588
ppa000585m|pacid:17657848	"TMV resistance protein N, putative; [EVALUE: 0.0] [ORG: Ricinus communis] [ACC:B9RVC7]"	GO:0005524|ATP binding|F;GO:0031224|intrinsic to membrane|C;GO:0005515|protein binding|F;GO:0017111|nucleoside-triphosphatase activity|F;GO:0004888|transmembrane receptor activity|F;GO:0045087|innate immune response|P;GO:0007165|signal transduction|P;GO:0006915|apoptosis|P;	7.94594	0.225315	7.85295	0.154845	6.45766	0.126955	7.71079	0.340014	0.000351764	0.622049	1	0.0929991	0.511827	-8.25809	0.000102581	0.000821189	-1.25313	-6.89669	0.128158	0.000686382	0.00640996	-1.34613	-5.23861	-1.52231
ppa000586m|pacid:17657979	"Whole genome shotgun sequence of line PN40024, scaffold_46.assembly12x; --- Flags: Fragment; [EVALUE: 0.0] [ORG: Vitis vinifera] [ACC:D7UCW9]"	"GO:0016310|phosphorylation|P;GO:0005524|ATP binding|F;GO:0016773|phosphotransferase activity, alcohol group as acceptor|F;GO:0005737|cytoplasm|C;GO:0016301|kinase activity|F;"	9.46589	0.0356709	9.10058	0.117973	8.80174	0.0358425	9.11677	0.125623	0.000432595	0.000832478	0.00580708	0.365305	5.08618	-1.81857	0.00210839	0.0094198	-0.315029	-4.38619	-3.16741	0.000126555	0.00174438	-0.680333	-6.69798	0.324064
ppa000587m|pacid:17657240	Phosphorylase; --- EC=2.4.1.1; [EVALUE: 0.0] [ORG: Populus trichocarpa] [ACC:B9H2Q8]	GO:0005975|carbohydrate metabolic process|P;GO:0030170|pyridoxal phosphate binding|F;GO:0004645|phosphorylase activity|F;	11.4548	0.467948	11.3677	0.436003	9.42437	0.0992585	11.5014	0.366094	0.000325616	0.776719	1	0.0871083	0.29295	-8.35467	9.35694e-05	0.000764985	-2.07699	-6.98503	0.229314	0.00077116	0.00701911	-2.1641	-5.14631	-1.64879
ppa000588m|pacid:17652181	"ATP-dependent helicase, putative; --- EC=2.7.11.1; [EVALUE: 0.0] [ORG: Ricinus communis] [ACC:B9RUR3]"	GO:0003677|DNA binding|F;GO:0005524|ATP binding|F;GO:0004386|helicase activity|F;	9.15526	0.0334673	11.3735	0.351543	9.40549	0.102553	10.2473	0.787131	0.000384502	0.000177803	0.00183024	-2.2182	-6.38504	-0.134462	0.0404593	0.10634	-0.841801	-2.42311	-6.26152	0.0222256	0.0941203	1.3764	2.80151	-5.21968
ppa000589m|pacid:17640696	"RNA polymerase II ctd phosphatase, putative; --- EC=3.1.3.16; [EVALUE: 0.0] [ORG: Ricinus communis] [ACC:B9RFY1]"	GO:0004721|phosphoprotein phosphatase activity|F;GO:0005634|nucleus|C;	7.73836	0.0228636	7.49261	0.189986	7.92869	0.168399	7.62163	0.104101	0.0208541	0.0548075	0.154144	0.245749	2.23195	-6.21679	0.0226755	0.0655095	0.30706	2.78878	-5.67411	0.70365	1	0.0613103	0.393741	-8.22836
ppa000590m|pacid:17665761	"Serine/threonine protein kinase, putative; --- EC=2.7.10.2; [EVALUE: 0.0] [ORG: Ricinus communis] [ACC:B9SJP9]"	GO:0005524|ATP binding|F;GO:0006468|protein phosphorylation|P;GO:0004674|protein serine/threonine kinase activity|F;	13.7287	0.00662677	13.6805	0.136139	13.2038	0.0351238	13.5154	0.157528	0.016666	0.583802	0.987361	0.04814	0.56985	-8.22416	0.00572136	0.0212075	-0.311536	-3.68776	-4.23479	0.0160196	0.0733784	-0.359676	-3.01059	-4.88208
ppa000591m|pacid:17643219	Predicted protein; [EVALUE: 0.0] [ORG: Populus trichocarpa] [ACC:B9N7F7]	GO:0005643|nuclear pore|C;GO:0006810|transport|P;	9.63877	0.0498773	9.20765	0.111086	9.66995	0.054041	9.40087	0.163022	0.000904952	0.000796637	0.00563355	0.431122	5.12072	-1.7708	0.0120203	0.0394544	0.269083	3.19607	-5.01677	0.209176	0.491441	-0.162039	-1.36093	-7.37836
ppa000593m|pacid:17641151	Cellulose synthase; [EVALUE: 0.0] [ORG: Populus trichocarpa] [ACC:B9GFE1]	GO:0005515|protein binding|F;GO:0008270|zinc ion binding|F;GO:0016021|integral to membrane|C;GO:0005886|plasma membrane|C;GO:0007047|cellular cell wall organization|P;GO:0016760|cellulose synthase (UDP-forming) activity|F;GO:0030244|cellulose biosynthetic process|P;	13.5741	0.0704334	12.8724	0.097722	13.3549	0.0908096	13.1509	0.153215	7.81951e-05	2.97325e-05	0.000469216	0.701646	8.16021	1.83129	0.0438408	0.113922	0.204003	2.37258	-6.3418	0.00318102	0.0210607	-0.497642	-4.09247	-3.17682
ppa000595m|pacid:17648457	"FACT complex subunit SPT16, putative; [EVALUE: 0.0] [ORG: Ricinus communis] [ACC:B9RFP6]"	GO:0009987|cellular process|P;	9.366	0.049622	8.42109	0.125027	9.18853	0.0817627	8.59372	0.321393	0.000147235	0.000140159	0.00152658	0.944915	6.60289	0.126323	0.00290548	0.01225	0.594809	4.15641	-3.51191	0.120365	0.326881	-0.350106	-1.72992	-6.88339
ppa000599m|pacid:17665526	"Whole genome shotgun sequence of line PN40024, scaffold_16.assembly12x; --- Flags: Fragment; [EVALUE: 0.0] [ORG: Vitis vinifera] [ACC:D7TBJ1]"	GO:0005524|ATP binding|F;GO:0004722|protein serine/threonine phosphatase activity|F;GO:0008287|protein serine/threonine phosphatase complex|C;GO:0001932|regulation of protein phosphorylation|P;GO:0004672|protein kinase activity|F;GO:0006470|protein dephosphorylation|P;GO:0005952|cAMP-dependent protein kinase complex|C;GO:0046872|metal ion binding|F;GO:0008603|cAMP-dependent protein kinase regulat…	7.69587	0.10388	8.63361	0.159256	7.8702	0.0361803	8.63956	0.197372	1.10733e-05	2.22036e-05	0.000382432	-0.937741	-8.48296	2.15311	9.60488e-05	0.000782251	-0.769367	-6.95982	0.20054	0.311639	0.626748	0.168374	1.07702	-7.70655
ppa000600m|pacid:17649582	Cc-nbs-lrr resistance protein; [EVALUE: 1e-100] [ORG: Populus trichocarpa] [ACC:B9NED8]	GO:0005524|ATP binding|F;GO:0005515|protein binding|F;GO:0006915|apoptosis|P;GO:0006952|defense response|P;	11.4366	0.430835	9.37135	0.0697878	11.7009	0.191803	9.60009	0.28112	2.41273e-06	1.0735e-05	0.000216443	2.06526	9.33197	2.95475	9.41348e-06	0.000121754	2.10085	9.49276	2.76489	0.912169	1	0.0355845	0.113696	-8.3071
ppa000601m|pacid:17656740	"Putative uncharacterized protein; --- SubName: Full=Whole genome shotgun sequence of line PN40024, scaffold_39.assembly12x; [EVALUE: 0.0] [ORG: Vitis vinifera] [ACC:A5BVQ5]"	GO:0008565|protein transporter activity|F;GO:0005488|binding|F;GO:0006886|intracellular protein transport|P;	12.0243	0.202814	11.2689	0.0715335	12.1476	0.0342743	11.5825	0.262721	0.000352692	0.000475574	0.00385217	0.755402	5.53581	-1.20965	0.0029706	0.0124647	0.565033	4.14073	-3.53567	0.351659	0.648801	-0.190368	-0.986468	-7.79926
ppa000603m|pacid:17652346	Predicted protein; [EVALUE: 0.0] [ORG: Populus trichocarpa] [ACC:B9I5V7]	-	11.9284	0.036689	11.7854	0.0364015	11.925	0.0505722	11.584	0.138007	0.00101606	0.0496146	0.142042	0.142979	2.29468	-6.11838	0.000513922	0.00302128	0.340964	5.47216	-1.63725	0.0535296	0.183608	0.197985	2.24682	-6.10566
ppa000604m|pacid:17650129	CM0545.290.nc protein; [EVALUE: 0.0] [ORG: Lotus japonicus] [ACC:B0BLB2]	GO:0006511|ubiquitin-dependent protein catabolic process|P;GO:0008234|cysteine-type peptidase activity|F;GO:0004221|ubiquitin thiolesterase activity|F;	12.8461	0.0291555	12.6539	0.0572779	13.1977	0.035442	12.7167	0.108986	2.53976e-05	0.00598378	0.0259771	0.1922	3.65747	-3.93695	1.24513e-05	0.000151572	0.481	9.1532	2.45538	0.00427893	0.0264055	0.2888	3.88606	-3.49332
ppa000605m|pacid:17644805	"5'->3' exoribonuclease, putative; [EVALUE: 0.0] [ORG: Ricinus communis] [ACC:B9R871]"	"GO:0008270|zinc ion binding|F;GO:0005634|nucleus|C;GO:0004534|5'-3' exoribonuclease activity|F;GO:0006139|nucleobase, nucleoside, nucleotide and nucleic acid metabolic process|P;GO:0003676|nucleic acid binding|F;"	11.774	0.0541819	11.8587	0.0847439	12.2107	0.0929347	11.8242	0.0108479	0.000263143	0.16012	0.367383	-0.0847182	-1.542	-7.23169	8.88174e-05	0.000733558	0.386531	7.03547	0.286667	0.00025478	0.00301887	0.471249	6.06519	-0.442073
ppa000606m|pacid:17652161	"Aspartate kinase, putative; --- EC=1.1.1.3; --- EC=2.7.2.4; [EVALUE: 0.0] [ORG: Ricinus communis] [ACC:B9SHP2]"	GO:0005524|ATP binding|F;GO:0016597|amino acid binding|F;GO:0055114|oxidation-reduction process|P;GO:0004072|aspartate kinase activity|F;GO:0009507|chloroplast|C;GO:0009086|methionine biosynthetic process|P;GO:0004412|homoserine dehydrogenase activity|F;GO:0050661|NADP or NADPH binding|F;	11.1385	0.0358501	9.7883	0.0579247	11.4306	0.113235	10.229	0.77118	0.00121599	0.00232458	0.0124144	1.35023	4.31565	-2.92775	0.0045726	0.0176644	1.20155	3.84042	-3.99654	0.745143	1	-0.148684	-0.336037	-8.25155
ppa000607m|pacid:17650921	"Ubiquitin ligase protein cop1, putative; --- EC=1.3.1.74; [EVALUE: 0.0] [ORG: Ricinus communis] [ACC:B9RCP1]"	"GO:0005524|ATP binding|F;GO:0016874|ligase activity|F;GO:0009585|red, far-red light phototransduction|P;GO:0005515|protein binding|F;GO:0004672|protein kinase activity|F;GO:0008270|zinc ion binding|F;GO:0005634|nucleus|C;GO:0006468|protein phosphorylation|P;"	6.30638	0.0987157	6.30608	0.100657	6.22986	0.0769864	5.9657	0.138259	0.0399415	0.99729	1	0.000296667	0.0035003	-8.40244	0.0135863	0.0437793	0.264156	3.11672	-5.14451	0.0575293	0.193409	0.26386	2.20138	-6.17664
ppa000609m|pacid:17643218	Putative uncharacterized protein; [EVALUE: 0.0] [ORG: Vitis vinifera] [ACC:A5BAL3]	GO:0005524|ATP binding|F;	7.89964	0.070791	9.02462	0.1649	8.70972	0.183134	8.94955	0.32668	0.000347832	0.000116677	0.00133799	-1.12498	-6.77437	0.327506	0.185178	0.359709	-0.239832	-1.44422	-7.70756	0.0050762	0.0303148	0.885143	3.76899	-3.67506
ppa000611m|pacid:17646135	Cellulose synthase A catalytic subunit 6 [UDP-forming [EVALUE: 0.0] [ORG: Ricinus communis] [ACC:B9RP67]	GO:0005515|protein binding|F;GO:0008270|zinc ion binding|F;GO:0016021|integral to membrane|C;GO:0005886|plasma membrane|C;GO:0007047|cellular cell wall organization|P;GO:0016760|cellulose synthase (UDP-forming) activity|F;GO:0030244|cellulose biosynthetic process|P;	13.7423	0.0211904	13.3108	0.112446	13.6092	0.0365385	13.5728	0.144202	0.00122755	0.000368484	0.00320514	0.431434	5.74845	-0.931411	0.640648	1	0.0363467	0.484284	-8.62022	0.00543678	0.0319342	-0.395088	-3.72232	-3.74791
ppa000612m|pacid:17665349	"Whole genome shotgun sequence of line PN40024, scaffold_237.assembly12x; --- Flags: Fragment; [EVALUE: 0.0] [ORG: Vitis vinifera] [ACC:D7TYR1]"	GO:0003677|DNA binding|F;GO:0006950|response to stress|P;GO:0030528|transcription regulator activity|F;GO:0005516|calmodulin binding|F;GO:0005634|nucleus|C;GO:0045449|regulation of transcription|P;	11.878	0.0382897	11.6091	0.0517507	11.4715	0.0510717	11.6383	0.171077	0.00913818	0.00710396	0.0296745	0.268853	3.54232	-4.11848	0.0579112	0.144233	-0.166762	-2.1972	-6.61759	0.0033389	0.02183	-0.435615	-4.05846	-3.22861
ppa000613m|pacid:17666589	Global transcription factor group; [EVALUE: 0.0] [ORG: Populus trichocarpa] [ACC:B9I6M8]	GO:0009987|cellular process|P;	8.61266	0.0740642	8.17839	0.0645793	9.07097	0.0909537	8.58143	0.166819	0.000170052	0.000842628	0.00586553	0.434268	5.0767	-1.83172	0.000379886	0.00236043	0.489535	5.72278	-1.3074	0.659447	1	0.0552667	0.456848	-8.19896
ppa000614m|pacid:17668025	Putative uncharacterized protein; [EVALUE: 0.0] [ORG: Vitis vinifera] [ACC:A5C6V9]	GO:0005524|ATP binding|F;GO:0005515|protein binding|F;GO:0016021|integral to membrane|C;GO:0004872|receptor activity|F;GO:0006468|protein phosphorylation|P;GO:0004674|protein serine/threonine kinase activity|F;	7.35438	0.0196263	6.85333	0.0985798	7.47922	0.0270918	6.9767	0.190189	0.000103452	0.000355455	0.00312649	0.501047	5.77886	-0.892117	0.000348379	0.00220091	0.502524	5.79589	-1.21278	0.990673	1	0.00147697	0.0120453	-8.31424
ppa000615m|pacid:17667813	"ATP-dependent RNA helicase, putative; [EVALUE: 0.0] [ORG: Ricinus communis] [ACC:B9SMB4]"	GO:0003723|RNA binding|F;GO:0005524|ATP binding|F;GO:0008026|ATP-dependent helicase activity|F;GO:0005622|intracellular|C;	7.98942	0.125667	7.57663	0.0965763	7.9812	0.141489	7.62808	0.0962283	0.00115157	0.00199644	0.0110379	0.412791	4.42584	-2.76412	0.00495113	0.0188337	0.353115	3.786	-4.08119	0.662495	1	-0.0596769	-0.452435	-8.20115
ppa000616m|pacid:17657198	Predicted protein; [EVALUE: 0.0] [ORG: Populus trichocarpa] [ACC:B9GFS0]	"GO:0016757|transferase activity, transferring glycosyl groups|F;"	5.24511	0.123022	6.55122	0.380045	1	0	6.16952	0.375615	1.81216e-08	0.00028861	0.00268768	-1.30611	-5.95692	-0.664557	6.30442e-09	3.94143e-07	-5.16952	-23.5771	10.8534	1.11727e-06	4.10033e-05	-3.86341	-12.4594	5.53249
ppa000618m|pacid:17643020	Cellulose synthase 3; [EVALUE: 0.0] [ORG: Eucalyptus grandis] [ACC:Q2IB41]	GO:0005515|protein binding|F;GO:0008270|zinc ion binding|F;GO:0016021|integral to membrane|C;GO:0005886|plasma membrane|C;GO:0007047|cellular cell wall organization|P;GO:0016760|cellulose synthase (UDP-forming) activity|F;GO:0030244|cellulose biosynthetic process|P;	3.79476	2.42034	5.83872	0.329887	1	0	6.32332	0.284398	0.00118596	0.0698677	0.186882	-2.04397	-2.07853	-6.45437	0.000552375	0.00320436	-5.32332	-5.41335	-1.71591	0.0448627	0.160013	-3.27936	-2.35807	-5.93047
ppa000619m|pacid:17653601	"Eukaryotic translation initiation factor 2c, putative; [EVALUE: 0.0] [ORG: Ricinus communis] [ACC:B9SJV6]"	GO:0003743|translation initiation factor activity|F;GO:0031047|gene silencing by RNA|P;	12.819	0.0636505	12.7365	0.0953397	13.0961	0.134563	12.83	0.0686396	0.0180618	0.307513	0.592671	0.082421	1.08687	-7.78416	0.00746064	0.0264338	0.266151	3.50966	-4.51574	0.123499	0.333418	0.18373	1.71318	-6.90719
ppa000620m|pacid:17661196	"Whole genome shotgun sequence of line PN40024, scaffold_7.assembly12x; --- Flags: Fragment; [EVALUE: 0.0] [ORG: Vitis vinifera] [ACC:D7THZ6]"	GO:0005488|binding|F;	9.37855	0.0352401	8.71177	0.0700484	9.58749	0.0792246	8.71007	0.136599	6.661e-07	9.69141e-06	0.000200141	0.666779	9.45695	3.06761	1.12798e-06	2.25422e-05	0.877418	12.4445	5.11604	0.0662201	0.214729	0.21064	2.11249	-6.31433
ppa000621m|pacid:17653930	Predicted protein; [EVALUE: 0.0] [ORG: Populus trichocarpa] [ACC:B9GL01]	GO:0016020|membrane|C;	11.2989	0.0741413	9.86049	0.101375	10.3217	0.735577	10.7687	0.678782	0.0166041	0.00685656	0.0288636	1.43844	3.56602	-4.08103	0.298777	0.540823	-0.446957	-1.10804	-8.10851	0.0101709	0.0517311	-1.8854	-3.30506	-4.40859
ppa000622m|pacid:17656577	"Sucrose phosphate syntase, putative; --- EC=2.4.1.14; [EVALUE: 0.0] [ORG: Ricinus communis] [ACC:B9RWD6]"	GO:0009058|biosynthetic process|P;GO:0005985|sucrose metabolic process|P;GO:0046524|sucrose-phosphate synthase activity|F;	11.3681	0.276813	11.315	0.176559	9.01088	0.246537	11.4605	0.322154	6.51857e-06	0.805136	1	0.0531497	0.254685	-8.36629	1.7931e-06	3.22708e-05	-2.44959	-11.738	4.6021	2.22597e-05	0.000447296	-2.50274	-8.48013	2.23464
ppa000623m|pacid:17665159	Putative uncharacterized protein; [EVALUE: 0.0] [ORG: Ricinus communis] [ACC:B9SIA4]	"GO:0016757|transferase activity, transferring glycosyl groups|F;"	11.5148	0.0616224	11.235	0.142202	11.5232	0.0305139	11.2732	0.114901	0.00396832	0.00669614	0.0283243	0.279783	3.58187	-4.056	0.0119447	0.039245	0.249969	3.20018	-5.01017	0.793801	1	-0.029814	-0.269894	-8.27374
ppa000624m|pacid:17654725	SET domain protein; --- Flags: Fragment; [EVALUE: 0.0] [ORG: Populus trichocarpa] [ACC:B9I5A8]	GO:0003677|DNA binding|F;GO:0005515|protein binding|F;GO:0008270|zinc ion binding|F;GO:0016568|chromatin modification|P;GO:0018024|histone-lysine N-methyltransferase activity|F;GO:0005634|nucleus|C;	8.41806	0.0937644	8.32476	0.0447017	9.02293	0.204143	8.35868	0.16856	0.00105801	0.434786	0.772699	0.0933037	0.820448	-8.04015	0.000330405	0.00210634	0.664246	5.84092	-1.15486	0.00702266	0.0390003	0.570943	3.55001	-4.01887
ppa000625m|pacid:17664904	"Whole genome shotgun sequence of line PN40024, scaffold_19.assembly12x; --- Flags: Fragment; [EVALUE: 0.0] [ORG: Vitis vinifera] [ACC:D7TM54]"	GO:0006904|vesicle docking involved in exocytosis|P;GO:0000145|exocyst|C;GO:0015031|protein transport|P;	12.7013	0.0519442	12.4471	0.0538995	12.3383	0.0928258	12.3673	0.0263534	0.00230556	0.00071636	0.00521053	0.254212	5.20462	-1.65544	0.568731	0.913206	-0.028978	-0.593283	-8.5567	0.00314835	0.0208758	-0.28319	-4.09974	-3.16577
ppa000626m|pacid:17654256	"Pumilio, putative; [EVALUE: 0.0] [ORG: Ricinus communis] [ACC:B9SDY2]"	GO:0005737|cytoplasm|C;GO:0003729|mRNA binding|F;GO:0006417|regulation of translation|P;	11.5238	0.0511326	12.2051	0.0718693	11.46	0.026967	12.1444	0.0259834	1.35369e-08	6.3708e-08	3.76687e-06	-0.681333	-17.776	8.6048	6.14171e-08	2.29928e-06	-0.684403	-17.8561	8.34116	0.956166	1	-0.00307017	-0.0566397	-8.31253
ppa000627m|pacid:17658403	Predicted protein; [EVALUE: 0.0] [ORG: Populus trichocarpa] [ACC:B9GJ97]	GO:0003723|RNA binding|F;	13.4316	0.0394383	13.3356	0.0131503	13.5369	0.0164252	13.1826	0.0705123	1.09245e-05	0.0197982	0.0675892	0.0960217	2.87511	-5.18851	3.9721e-06	6.14583e-05	0.354316	10.609	3.72053	0.000516096	0.00518469	0.258294	5.46871	-1.2122
ppa000628m|pacid:17646877	"Tetratricopeptide repeat protein, tpr, putative; [EVALUE: 0.0] [ORG: Ricinus communis] [ACC:B9SG46]"	GO:0005488|binding|F;	11.4683	0.432148	11.5046	0.152386	11.9643	0.0208744	11.3858	0.139769	0.0457454	0.854138	1	-0.0363607	-0.189625	-8.38237	0.0158699	0.0498812	0.578438	3.01662	-5.30599	0.05183	0.179201	0.614799	2.26716	-6.07378
ppa000629m|pacid:17642887	Putative uncharacterized protein; [EVALUE: 0.0] [ORG: Vitis vinifera] [ACC:A5C4X8]	GO:0005524|ATP binding|F;GO:0006754|ATP biosynthetic process|P;GO:0016021|integral to membrane|C;GO:0005388|calcium-transporting ATPase activity|F;GO:0006816|calcium ion transport|P;GO:0046872|metal ion binding|F;	9.87894	0.110183	9.35551	0.168529	11.5172	0.0988261	9.69704	0.215169	8.17338e-07	0.00268925	0.013926	0.523426	4.21132	-3.08416	3.06303e-07	8.09204e-06	1.82018	14.6446	6.56139	6.28301e-05	0.00100609	1.29675	7.37743	1.09283
ppa000630m|pacid:17647130	"ATP binding protein, putative; [EVALUE: 0.0] [ORG: Ricinus communis] [ACC:B9T4L3]"	GO:0005524|ATP binding|F;GO:0006950|response to stress|P;GO:0005515|protein binding|F;GO:0019538|protein metabolic process|P;	10.3171	0.765266	10.1636	0.883936	11.4922	0.140948	9.54199	0.180903	0.00994507	0.75531	1	0.153454	0.322092	-8.34475	0.00317711	0.0131497	1.95019	4.09334	-3.60767	0.0274955	0.110323	1.79674	2.66667	-5.43712
ppa000631m|pacid:17666658	"Pentatricopeptide repeat-containing protein, putative; [EVALUE: 0.0] [ORG: Ricinus communis] [ACC:B9T729]"	GO:0005488|binding|F;	8.45518	0.0514937	8.38688	0.100941	7.41618	0.145174	8.04344	0.146232	0.000435556	0.48749	0.849296	0.068308	0.726384	-8.11611	0.000130358	0.000998632	-0.627265	-6.6703	-0.135276	0.00069363	0.0064554	-0.695573	-5.23025	-1.53372
ppa000632m|pacid:17641255	Putative uncharacterized protein; [EVALUE: 0.0] [ORG: Ricinus communis] [ACC:B9R948]	"GO:0016757|transferase activity, transferring glycosyl groups|F;"	8.84761	0.0754701	9.34912	0.234751	9.68132	0.0890425	9.37501	0.0599299	0.00175492	0.00144677	0.00871162	-0.501514	-4.66342	-2.41694	0.0206494	0.0608416	0.306312	2.8483	-5.57796	0.000626538	0.00597849	0.807825	5.31158	-1.42317
ppa000633m|pacid:17641388	Predicted protein; [EVALUE: 0.0] [ORG: Populus trichocarpa] [ACC:B9H3Y3]	GO:0005524|ATP binding|F;GO:0003993|acid phosphatase activity|F;	9.30401	0.0750074	9.36624	0.133947	7.97659	0.15802	8.79844	0.432124	0.0081942	0.756214	1	-0.0622327	-0.320856	-8.34519	0.00259327	0.011137	-0.821847	-4.23723	-3.38995	0.0233823	0.0979761	-0.759614	-2.7693	-5.27167
ppa000634m|pacid:17654315	Transcription factor jumonji family protein; [EVALUE: 0.0] [ORG: Arabidopsis lyrata subsp. lyrata] [ACC:D7MFJ7]	GO:0003677|DNA binding|F;GO:0005634|nucleus|C;GO:0045449|regulation of transcription|P;	8.00965	0.0997805	7.82737	0.0833029	8.15524	0.17502	7.84989	0.0221087	0.010612	0.0696847	0.186577	0.182283	2.08019	-6.45183	0.00774672	0.0272408	0.305351	3.48463	-4.55546	0.348606	0.644606	0.123068	0.99309	-7.79269
ppa000635m|pacid:17667348	"Whole genome shotgun sequence of line PN40024, scaffold_75.assembly12x; --- Flags: Fragment; [EVALUE: 0.0] [ORG: Vitis vinifera] [ACC:D7SRI6]"	GO:0005524|ATP binding|F;GO:0003725|double-stranded RNA binding|F;GO:0008026|ATP-dependent helicase activity|F;GO:0005622|intracellular|C;	11.947	0.00930984	11.5559	0.131683	11.4555	0.103651	11.603	0.167319	0.00660687	0.00302802	0.0152527	0.391144	4.12721	-3.21129	0.156709	0.334762	-0.147499	-1.55635	-7.55928	0.00353323	0.0228049	-0.538642	-4.01888	-3.28906
ppa000636m|pacid:17650705	Sucrose phosphate synthase protein 2; [EVALUE: 0.0] [ORG: Prunus persica] [ACC:B2BMQ2]	GO:0009058|biosynthetic process|P;GO:0005985|sucrose metabolic process|P;GO:0046524|sucrose-phosphate synthase activity|F;	12.5894	0.0662554	11.8964	0.279454	11.9564	0.170714	12.2014	0.470712	0.0362367	0.0162298	0.0579357	0.692976	3.00222	-4.98323	0.318185	0.569519	-0.245044	-1.06162	-8.15792	0.0198461	0.0865907	-0.93802	-2.87357	-5.10331
ppa000637m|pacid:17650039	"Protein transport protein Sec24A, putative; [EVALUE: 0.0] [ORG: Ricinus communis] [ACC:B9T474]"	GO:0005515|protein binding|F;GO:0008270|zinc ion binding|F;GO:0006886|intracellular protein transport|P;GO:0030127|COPII vesicle coat|C;GO:0006888|ER to Golgi vesicle-mediated transport|P;	13.037	0.103261	12.9963	0.121523	13.4234	0.0798927	12.7842	0.0309021	5.77931e-05	0.588644	0.994228	0.0407123	0.562394	-8.22871	1.63895e-05	0.000189599	0.639179	8.82951	2.15141	0.000328544	0.00366689	0.598467	5.84574	-0.719839
ppa000638m|pacid:17660259	Predicted protein; [EVALUE: 0.0] [ORG: Populus trichocarpa] [ACC:B9GSN1]	-	8.04535	0.291187	9.75752	0.13574	7.9551	0.17557	9.38131	0.0692865	9.50189e-07	2.12109e-06	6.06026e-05	-1.71217	-11.4911	4.74497	8.83028e-06	0.000115312	-1.42621	-9.57189	2.83568	0.210354	0.493276	0.285956	1.35706	-7.38318
ppa000639m|pacid:17666930	Sucrose phosphate synthase protein 1; [EVALUE: 0.0] [ORG: Prunus persica] [ACC:B2BMQ3]	GO:0009058|biosynthetic process|P;GO:0005985|sucrose metabolic process|P;GO:0046524|sucrose-phosphate synthase activity|F;	13.79	0.0636875	14.1584	0.0104126	13.4861	0.124612	14.0108	0.285948	0.002969	0.019276	0.0666078	-0.368383	-2.89216	-5.16097	0.00306155	0.0127725	-0.524705	-4.11944	-3.56799	0.409774	0.728335	-0.156322	-0.867815	-7.91083
ppa000641m|pacid:17669034	Cellulose synthase; [EVALUE: 0.0] [ORG: Betula luminifera] [ACC:B8XPP6]	GO:0005515|protein binding|F;GO:0008270|zinc ion binding|F;GO:0016021|integral to membrane|C;GO:0005886|plasma membrane|C;GO:0007047|cellular cell wall organization|P;GO:0016760|cellulose synthase (UDP-forming) activity|F;GO:0030244|cellulose biosynthetic process|P;	5.48563	0.119937	6.63472	0.430394	1	0	6.94878	0.30728	5.77176e-09	0.000636159	0.00478968	-1.14909	-5.29935	-1.52637	1.80824e-09	1.55739e-07	-5.94878	-27.4344	12.2237	1.79022e-07	1.03389e-05	-4.79969	-15.6518	7.54561
ppa000642m|pacid:17640625	"Whole genome shotgun sequence of line PN40024, scaffold_0.assembly12x; --- Flags: Fragment; [EVALUE: 0.0] [ORG: Vitis vinifera] [ACC:D7SIE2]"	GO:0005524|ATP binding|F;GO:0016021|integral to membrane|C;GO:0016887|ATPase activity|F;GO:0006810|transport|P;	5.79881	0.276175	5.7027	0.420546	7.72438	0.150307	5.45741	0.138407	1.61906e-05	0.66929	1	0.0961147	0.442631	-8.29406	4.50325e-06	6.8224e-05	2.26697	10.4399	3.58147	8.57925e-05	0.00129253	2.17085	7.06916	0.750634
ppa000645m|pacid:17669253	Nbs-lrr resistance protein; [EVALUE: 0.0] [ORG: Populus trichocarpa] [ACC:B9GZV0]	GO:0005524|ATP binding|F;GO:0005515|protein binding|F;GO:0006915|apoptosis|P;GO:0006952|defense response|P;	6.55571	0.0940684	7.63109	0.37381	3.8593	2.47857	7.36029	0.424797	0.0200419	0.320135	0.609392	-1.07537	-1.05708	-7.81557	0.00826816	0.0287236	-3.50099	-3.44143	-4.62414	0.128748	0.343976	-2.42561	-1.68599	-6.94559
ppa000646m|pacid:17661308	Putative uncharacterized protein; [EVALUE: 0.0] [ORG: Vitis vinifera] [ACC:A5BZ72]	GO:0006950|response to stress|P;GO:0005515|protein binding|F;GO:0019538|protein metabolic process|P;	9.04297	2.533	8.9481	0.369761	1	0	8.00027	0.709439	0.000493684	0.930935	1	0.0948759	0.0893207	-8.39799	0.000142064	0.00106664	-7.00027	-6.59038	-0.229743	0.00133578	0.0107789	-7.09514	-4.72326	-2.24378
ppa000647m|pacid:17664255	"DNA mismatch repair protein MSH6-2, putative; [EVALUE: 0.0] [ORG: Ricinus communis] [ACC:B9RKT8]"	GO:0005524|ATP binding|F;GO:0006298|mismatch repair|P;GO:0030983|mismatched DNA binding|F;	6.21725	0.231824	5.38836	0.235386	6.73438	0.0445129	5.89516	0.722462	0.0172385	0.0303041	0.0952999	0.828894	2.60523	-5.62371	0.0287852	0.0800241	0.839226	2.6377	-5.91779	0.982222	1	0.010331	0.0229602	-8.31403
ppa000648m|pacid:17643640	F24B9.32 protein; [EVALUE: 0.0] [ORG: Arabidopsis thaliana] [ACC:Q9LQN5]	GO:0005622|intracellular|C;GO:0005525|GTP binding|F;	9.30189	0.0390549	8.59335	0.131864	10.7474	0.654083	8.91452	0.347991	0.000531634	0.0453393	0.131919	0.708539	2.35142	-6.02883	0.000249705	0.00168391	1.83289	6.08279	-0.848381	0.02875	0.114066	1.12435	2.63848	-5.4825
ppa000651m|pacid:17649645	"Whole genome shotgun sequence of line PN40024, scaffold_4.assembly12x; --- Flags: Fragment; [EVALUE: 0.0] [ORG: Vitis vinifera] [ACC:D7SKP1]"	GO:0005874|microtubule|C;GO:0005524|ATP binding|F;GO:0007018|microtubule-based movement|P;GO:0003777|microtubule motor activity|F;	12.4458	0.140736	12.5078	0.172425	11.2207	0.0616285	12.5011	0.318079	0.000106175	0.70324	1	-0.06198	-0.394317	-8.31623	3.01117e-05	0.000307832	-1.28048	-8.14642	1.47922	0.000508049	0.00512001	-1.2185	-5.48157	-1.19509
ppa000652m|pacid:17648484	"Phytosulfokine receptor, putative; --- EC=1.3.1.74; --- EC=2.7.12.2; --- EC=3.1.3.16; [EVALUE: 0.0] [ORG: Ricinus communis] [ACC:B9SQH2]"	GO:0005524|ATP binding|F;GO:0005515|protein binding|F;GO:0016021|integral to membrane|C;GO:0005886|plasma membrane|C;GO:0004872|receptor activity|F;GO:0006468|protein phosphorylation|P;GO:0004674|protein serine/threonine kinase activity|F;	8.08905	0.0921944	8.47217	0.24079	9.16104	0.0400227	8.45954	0.202895	0.000893673	0.0190794	0.0660432	-0.383126	-2.8987	-5.15041	0.000629768	0.00355707	0.701495	5.30745	-1.85875	0.000345624	0.00381467	1.08462	5.80263	-0.775159
ppa000653m|pacid:17660113	"Whole genome shotgun sequence of line PN40024, scaffold_112.assembly12x; --- Flags: Fragment; [EVALUE: 0.0] [ORG: Vitis vinifera] [ACC:D7UD32]"	GO:0008565|protein transporter activity|F;GO:0005488|binding|F;GO:0006886|intracellular protein transport|P;	11.1471	0.0107408	11.4934	0.107248	10.3444	0.69059	11.4286	0.15683	0.0119207	0.259902	0.520082	-0.346247	-1.20879	-7.64893	0.00495827	0.0188585	-1.08419	-3.78502	-4.08272	0.104466	0.294327	-0.737938	-1.82167	-6.75112
ppa000654m|pacid:17654086	Putative uncharacterized protein; [EVALUE: 0.0] [ORG: Vitis vinifera] [ACC:A5AP46]	GO:0005524|ATP binding|F;GO:0006754|ATP biosynthetic process|P;GO:0016021|integral to membrane|C;GO:0005388|calcium-transporting ATPase activity|F;GO:0006816|calcium ion transport|P;	7.39776	0.0750868	8.03469	0.316972	8.18837	0.126442	7.78281	0.33615	0.0132886	0.0104863	0.0406836	-0.636929	-3.28507	-4.52814	0.0684273	0.166419	0.405557	2.09173	-6.78078	0.00483668	0.0291002	1.04249	3.80197	-3.6237
ppa000655m|pacid:17641602	"Whole genome shotgun sequence of line PN40024, scaffold_64.assembly12x; --- Flags: Fragment; [EVALUE: 0.0] [ORG: Vitis vinifera] [ACC:D7T381]"	GO:0005524|ATP binding|F;GO:0005694|chromosome|C;	8.7791	0.0611661	8.535	0.0828558	8.19931	0.0353584	8.48539	0.167166	0.00445032	0.0148428	0.0538226	0.244102	3.05965	-4.89057	0.00665745	0.0240709	-0.286074	-3.58575	-4.39535	0.00137962	0.0110458	-0.530176	-4.69901	-2.27865
ppa000656m|pacid:17660986	"Heavy metal cation transport atpase, putative; --- EC=3.6.3.5; [EVALUE: 0.0] [ORG: Ricinus communis] [ACC:B9T1W7]"	GO:0005524|ATP binding|F;GO:0006825|copper ion transport|P;GO:0006754|ATP biosynthetic process|P;GO:0005507|copper ion binding|F;GO:0016021|integral to membrane|C;GO:0004008|copper-exporting ATPase activity|F;	11.77	0.163286	12.1838	0.309956	11.4076	0.143963	12.2385	0.13552	0.00122487	0.0319	0.0992298	-0.413873	-2.57285	-5.67571	0.000752725	0.00412035	-0.830916	-5.16541	-2.05279	0.102611	0.290253	-0.417043	-1.83321	-6.73426
ppa000657m|pacid:17648606	"Aminoadipic semialdehyde synthase, putative; --- EC=1.5.1.10; --- EC=1.5.1.8; [EVALUE: 0.0] [ORG: Ricinus communis] [ACC:B9RR16]"	GO:0055114|oxidation-reduction process|P;GO:0016491|oxidoreductase activity|F;GO:0005488|binding|F;	13.2617	0.0746987	14.2395	0.1016	13.5374	0.168668	13.8474	0.537891	0.006354	0.00260939	0.0136158	-0.977726	-4.23281	-3.05182	0.215012	0.407931	-0.309968	-1.34193	-7.83696	0.0737582	0.231084	0.667758	2.04416	-6.41899
ppa000658m|pacid:17666942	"Whole genome shotgun sequence of line PN40024, scaffold_23.assembly12x; --- Flags: Fragment; [EVALUE: 0.0] [ORG: Vitis vinifera] [ACC:D7SPD4]"	-	6.10603	0.225301	5.80381	0.374683	8.05349	0.225874	6.05942	0.803345	0.00200414	0.44467	0.786653	0.302219	0.802248	-8.05547	0.000640964	0.00360732	1.99408	5.29332	-1.87793	0.0124042	0.0601928	1.69186	3.17567	-4.61615
ppa000659m|pacid:17668920	"S-receptor kinase, putative; --- EC=2.7.10.2; [EVALUE: 0.0] [ORG: Ricinus communis] [ACC:B9RJ59]"	GO:0005524|ATP binding|F;GO:0005529|sugar binding|F;GO:0004872|receptor activity|F;GO:0006468|protein phosphorylation|P;GO:0004674|protein serine/threonine kinase activity|F;GO:0048544|recognition of pollen|P;	6.96027	0.18022	6.90857	0.0639182	7.04218	0.153923	6.48693	0.0450174	0.00151641	0.61788	1	0.0517019	0.518058	-8.25461	0.000459804	0.00275365	0.555246	5.56362	-1.51588	0.00683876	0.0382642	0.503544	3.56775	-3.99084
ppa000660m|pacid:17660401	"Whole genome shotgun sequence of line PN40024, scaffold_34.assembly12x; --- Flags: Fragment; [EVALUE: 0.0] [ORG: Vitis vinifera] [ACC:D7SZV0]"	GO:0008565|protein transporter activity|F;GO:0005488|binding|F;GO:0006886|intracellular protein transport|P;	9.83508	0.07437	9.23207	0.0506742	11.4268	0.111303	9.37773	0.296107	4.88762e-07	0.0016075	0.00942799	0.603002	4.58502	-2.53065	1.85777e-07	5.40491e-06	2.04906	15.5804	7.11554	4.26565e-05	0.000739909	1.44606	7.77487	1.51865
ppa000666m|pacid:17658580	"Protein white, putative; --- EC=3.6.3.44; [EVALUE: 0.0] [ORG: Ricinus communis] [ACC:B9SY65]"	GO:0005524|ATP binding|F;GO:0016021|integral to membrane|C;GO:0016887|ATPase activity|F;	9.6895	0.0630135	8.63877	0.393636	11.4775	0.209397	9.82215	1.13847	0.0114139	0.0627741	0.171558	1.05073	2.14628	-6.35005	0.00905529	0.0310562	1.65538	3.38137	-4.71986	0.406923	0.723915	0.604649	0.873342	-7.9059
ppa000667m|pacid:17664698	"Nucleoporin, putative; [EVALUE: 0.0] [ORG: Ricinus communis] [ACC:B9SMV0]"	GO:0005643|nuclear pore|C;GO:0006810|transport|P;	11.6093	0.0494106	11.4302	0.0544339	11.9997	0.0968174	11.5935	0.162272	0.00173456	0.0568734	0.158603	0.179079	2.20861	-6.25323	0.000919177	0.00484742	0.406135	5.00893	-2.26983	0.0815745	0.244919	0.227056	1.98012	-6.51605
ppa000668m|pacid:17663609	"Suppressor of ty, putative; [EVALUE: 0.0] [ORG: Ricinus communis] [ACC:B9SJK4]"	GO:0005840|ribosome|C;GO:0032968|positive regulation of transcription elongation from RNA polymerase II promoter|P;GO:0003735|structural constituent of ribosome|F;GO:0003711|transcription elongation regulator activity|F;GO:0006412|translation|P;	12.4558	0.065338	12.3023	0.102783	12.4919	0.0863219	12.2312	0.0466325	0.0038032	0.0384547	0.115381	0.153555	2.4551	-5.86412	0.00286174	0.0120913	0.260635	4.16716	-3.49565	0.25924	0.576433	0.107081	1.21061	-7.55879
ppa000670m|pacid:17643395	"Cation-transporting atpase plant, putative; --- EC=3.6.3.8; [EVALUE: 0.0] [ORG: Ricinus communis] [ACC:B9RWZ4]"	GO:0005524|ATP binding|F;GO:0006754|ATP biosynthetic process|P;GO:0016021|integral to membrane|C;GO:0005516|calmodulin binding|F;GO:0005886|plasma membrane|C;GO:0005388|calcium-transporting ATPase activity|F;GO:0006816|calcium ion transport|P;GO:0046872|metal ion binding|F;	15.2751	0.0422327	14.9394	0.0331373	15.6631	0.0441126	15.0474	0.211028	0.000135238	0.00500034	0.0224819	0.335769	3.77925	-3.74643	9.9138e-05	0.000800193	0.615644	6.92939	0.165715	0.0551965	0.187598	0.279875	2.22749	-6.1359
ppa000672m|pacid:17659649	"Whole genome shotgun sequence of line PN40024, scaffold_7.assembly12x; --- Flags: Fragment; [EVALUE: 0.0] [ORG: Vitis vinifera] [ACC:D7THS9]"	GO:0005524|ATP binding|F;GO:0006754|ATP biosynthetic process|P;GO:0016021|integral to membrane|C;GO:0005516|calmodulin binding|F;GO:0005886|plasma membrane|C;GO:0005388|calcium-transporting ATPase activity|F;GO:0006816|calcium ion transport|P;GO:0046872|metal ion binding|F;	7.40099	0.526424	7.96009	0.284407	8.75676	0.458202	7.1836	0.825136	0.0165574	0.244833	0.495821	-0.559097	-1.25117	-7.59954	0.00734035	0.0260967	1.57316	3.52049	-4.49858	0.00915622	0.0476936	2.13226	3.37407	-4.29831
ppa000673m|pacid:17660816	"Whole genome shotgun sequence of line PN40024, scaffold_591.assembly12x; --- Flags: Fragment; [EVALUE: 0.0] [ORG: Vitis vinifera] [ACC:D7T5T4]"	GO:0003677|DNA binding|F;GO:0006259|DNA metabolic process|P;GO:0005515|protein binding|F;GO:0004519|endonuclease activity|F;	9.09199	0.0944696	8.57447	0.0530767	9.37344	0.119327	8.5298	0.251236	9.39337e-05	0.00226091	0.0121506	0.517524	4.33567	-2.8979	8.59131e-05	0.000716543	0.843642	7.06779	0.323258	0.0879784	0.258785	0.326118	1.9319	-6.58839
ppa000675m|pacid:17651657	"Precursor of carboxylase p-protein 1, glycine decarboxylase complex; --- EC=1.4.4.2; [EVALUE: 0.0] [ORG: Populus trichocarpa] [ACC:B9HDN2]"	GO:0055114|oxidation-reduction process|P;GO:0019464|glycine decarboxylation via glycine cleavage system|P;GO:0005739|mitochondrion|C;GO:0030170|pyridoxal phosphate binding|F;GO:0004375|glycine dehydrogenase (decarboxylating) activity|F;	12.1509	0.0224151	11.6709	0.095383	11.9325	0.0637831	11.7696	0.00679351	1.23192e-05	5.1979e-06	0.000122545	0.480072	10.2495	3.75533	0.00782448	0.0274576	0.162904	3.478	-4.56599	0.00122571	0.0100874	-0.317168	-4.78819	-2.15083
ppa000676m|pacid:17651104	"Myb, putative; [EVALUE: 0.0] [ORG: Ricinus communis] [ACC:B9RS48]"	GO:0003677|DNA binding|F;GO:0005634|nucleus|C;GO:0045449|regulation of transcription|P;	8.30722	0.138116	8.64576	0.0990988	8.72575	0.167793	8.39491	0.226421	0.0201379	0.0319242	0.0992738	-0.338544	-2.57237	-5.67648	0.0350306	0.0943521	0.33084	2.51384	-6.11667	0.0065516	0.0370048	0.669384	3.59649	-3.94549
ppa000678m|pacid:17665568	"Whole genome shotgun sequence of line PN40024, scaffold_116.assembly12x; --- Flags: Fragment; [EVALUE: 0.0] [ORG: Vitis vinifera] [ACC:E0CVT2]"	GO:0005515|protein binding|F;	8.34625	0.0379386	7.35554	0.00698188	9.44841	0.0830569	7.4814	0.24973	6.77642e-08	1.0894e-05	0.000218908	0.990712	9.31412	2.93853	4.61575e-08	1.89133e-06	1.96701	18.4927	8.6571	0.000158393	0.00207594	0.976297	6.49025	0.0781126
ppa000679m|pacid:17667774	Histidine kinase 3; --- Flags: Fragment; [EVALUE: 0.0] [ORG: Betula pendula] [ACC:B8QJH2]	"GO:0016020|membrane|C;GO:0005524|ATP binding|F;GO:0006355|regulation of transcription, DNA-dependent|P;GO:0000160|two-component signal transduction system (phosphorelay)|P;GO:0000156|two-component response regulator activity|F;GO:0018106|peptidyl-histidine phosphorylation|P;GO:0004872|receptor activity|F;GO:0000155|two-component sensor activity|F;"	9.71581	0.051198	11.2067	0.0742202	9.47292	0.138869	9.79427	0.231913	2.31056e-06	7.56679e-07	2.65595e-05	-1.49086	-13.0836	5.88249	0.0215851	0.062948	-0.321347	-2.8201	-5.62352	7.08483e-05	0.00110654	1.16951	7.25739	0.960848
ppa000681m|pacid:17657312	Predicted protein; [EVALUE: 0.0] [ORG: Populus trichocarpa] [ACC:B9H072]	GO:0005524|ATP binding|F;GO:0055114|oxidation-reduction process|P;GO:0005515|protein binding|F;GO:0016021|integral to membrane|C;GO:0005886|plasma membrane|C;GO:0032440|2-alkenal reductase activity|F;GO:0004709|MAP kinase kinase kinase activity|F;GO:0004872|receptor activity|F;GO:0006468|protein phosphorylation|P;GO:0007275|multicellular organismal development|P;	5.47104	0.178167	7.82787	0.50912	5.31366	0.0866173	6.9856	1.13516	0.00127468	0.00141775	0.00857847	-2.35683	-4.67857	-2.39506	0.00995685	0.0336258	-1.67195	-3.319	-4.81956	0.363413	0.665152	0.684887	0.961366	-7.82382
ppa000682m|pacid:17655811	"Squamosa promoter-binding protein, putative; [EVALUE: 0.0] [ORG: Ricinus communis] [ACC:B9R8V3]"	GO:0003677|DNA binding|F;GO:0005634|nucleus|C;GO:0046872|metal ion binding|F;GO:0045449|regulation of transcription|P;	9.41884	0.141993	9.40203	0.12037	9.84788	0.128266	9.44534	0.13058	0.0139531	0.875878	1	0.0168143	0.161063	-8.38795	0.00447098	0.0173483	0.402535	3.85585	-3.9726	0.029952	0.117898	0.385721	2.61261	-5.52409
ppa000684m|pacid:17641478	Predicted protein; [EVALUE: 0.0] [ORG: Populus trichocarpa] [ACC:B9HZK7]	GO:0008270|zinc ion binding|F;GO:0005622|intracellular|C;	9.02642	0.119656	8.25385	0.0108241	8.93802	0.169972	8.34347	0.191139	6.98805e-05	0.000109261	0.00127386	0.772567	6.83656	0.399584	0.000667138	0.00373206	0.594554	5.26129	-1.92149	0.296406	0.626748	-0.178013	-1.11388	-7.66705
ppa000685m|pacid:17658091	"Whole genome shotgun sequence of line PN40024, scaffold_44.assembly12x; --- Flags: Fragment; [EVALUE: 0.0] [ORG: Vitis vinifera] [ACC:D7U450]"	GO:0005739|mitochondrion|C;	7.55182	0.146762	7.02549	0.29606	8.66562	0.119541	7.0912	0.173067	1.45069e-05	0.0093503	0.0370818	0.526334	3.36027	-4.40787	6.04905e-06	8.56756e-05	1.57441	10.0515	3.25456	0.00132137	0.0106857	1.04808	4.73143	-2.23206
ppa000686m|pacid:17665077	"Whole genome shotgun sequence of line PN40024, scaffold_4.assembly12x; --- Flags: Fragment; [EVALUE: 0.0] [ORG: Vitis vinifera] [ACC:D7SJJ6]"	GO:0004222|metalloendopeptidase activity|F;GO:0008270|zinc ion binding|F;GO:0006508|proteolysis|P;	5.64884	0.0374646	5.60997	0.0962129	6.20161	0.0636224	5.37762	0.263604	0.000288891	0.745913	1	0.0388683	0.334978	-8.34007	8.30012e-05	0.000697529	0.823996	7.10143	0.361211	0.00123153	0.0101185	0.785127	4.7846	-2.15595
ppa000687m|pacid:17666037	Predicted protein; [EVALUE: 0.0] [ORG: Populus trichocarpa] [ACC:B9N4H1]	-	12.4633	0.011762	11.9108	0.0512152	12.3449	0.201867	12.2004	0.125521	0.00109808	0.000402282	0.00340858	0.552451	5.67473	-1.02717	0.174428	0.359709	0.144534	1.48464	-7.65485	0.0172579	0.0778015	-0.407918	-2.96284	-4.95915
ppa000688m|pacid:17657442	"Whole genome shotgun sequence of line PN40024, scaffold_40.assembly12x; --- Flags: Fragment; [EVALUE: 0.0] [ORG: Vitis vinifera] [ACC:D7TQF5]"	GO:0005874|microtubule|C;GO:0005524|ATP binding|F;GO:0007018|microtubule-based movement|P;GO:0003777|microtubule motor activity|F;	1	0	6.88347	0.484593	1	0	5.84413	0.778302	6.56162e-08	1.46223e-07	7.16683e-06	-5.88347	-16.048	7.69283	6.99422e-07	1.53594e-05	-4.84413	-13.2131	5.64598	0.0784955	0.238132	1.03934	2.00461	-6.47906
ppa000689m|pacid:17654161	Putative uncharacterized protein; [EVALUE: 0.0] [ORG: Vitis vinifera] [ACC:A5ATQ8]	GO:0005524|ATP binding|F;GO:0006468|protein phosphorylation|P;GO:0004674|protein serine/threonine kinase activity|F;	11.3004	0.0514754	9.76579	0.0745351	11.1797	0.10276	9.56466	0.159996	9.07188e-09	5.21015e-08	3.23464e-06	1.53466	18.2201	8.82514	3.43473e-08	1.51413e-06	1.61502	19.1743	8.98382	0.518131	0.8688	0.0803687	0.674702	-8.06628
ppa000690m|pacid:17650568	"Squamosa promoter-binding protein, putative; [EVALUE: 0.0] [ORG: Ricinus communis] [ACC:B9RZZ7]"	GO:0003677|DNA binding|F;GO:0005634|nucleus|C;GO:0046872|metal ion binding|F;GO:0045449|regulation of transcription|P;	14.1333	0.0143725	13.867	0.0344766	13.4838	0.0404571	14.1196	0.157412	1.76178e-05	0.00366602	0.0176519	0.266308	3.99316	-3.41574	9.10892e-06	0.00011838	-0.635793	-9.53338	2.80129	8.88153e-06	0.000213271	-0.902101	-9.56471	3.24722
ppa000691m|pacid:17668277	"Whole genome shotgun sequence of line PN40024, scaffold_100.assembly12x; --- Flags: Fragment; [EVALUE: 0.0] [ORG: Vitis vinifera] [ACC:D7TMX5]"	GO:0005524|ATP binding|F;GO:0005737|cytoplasm|C;GO:0004832|valine-tRNA ligase activity|F;GO:0006438|valyl-tRNA aminoacylation|P;	12.4507	0.0274164	12.2589	0.117152	12.8033	0.0991824	12.232	0.140362	0.00026829	0.0503076	0.143777	0.191784	2.28594	-6.13213	0.000112406	0.000881965	0.57131	6.80963	0.0275806	0.0119712	0.05854	0.379526	3.19873	-4.57908
ppa000693m|pacid:17651191	"Whole genome shotgun sequence of line PN40024, scaffold_61.assembly12x; --- Flags: Fragment; [EVALUE: 0.0] [ORG: Vitis vinifera] [ACC:D7SN64]"	GO:0003677|DNA binding|F;GO:0005524|ATP binding|F;GO:0004386|helicase activity|F;GO:0005515|protein binding|F;GO:0008270|zinc ion binding|F;	8.12398	0.167631	7.79578	0.0876942	8.21357	0.00191741	7.9022	0.243693	0.018241	0.027774	0.0886975	0.3282	2.6603	-5.53513	0.0344749	0.0930566	0.311374	2.52391	-6.10053	0.925449	1	-0.0168259	-0.0964395	-8.30912
ppa000694m|pacid:17653102	"Importin-7, putative; [EVALUE: 0.0] [ORG: Ricinus communis] [ACC:B9SP38]"	GO:0008262|importin-alpha export receptor activity|F;GO:0005737|cytoplasm|C;GO:0008283|cell proliferation|P;GO:0005634|nucleus|C;GO:0006886|intracellular protein transport|P;	13.5458	0.0766198	13.0808	0.126823	13.9821	0.179808	13.1507	0.182237	0.000116585	0.00400923	0.0189524	0.46498	3.93103	-3.51124	8.9417e-05	0.000737511	0.831417	7.02895	0.279264	0.0585238	0.195758	0.366437	2.19056	-6.19348
ppa000697m|pacid:17663898	"Whole genome shotgun sequence of line PN40024, scaffold_1.assembly12x; --- Flags: Fragment; [EVALUE: 0.0] [ORG: Vitis vinifera] [ACC:E0CNY9]"	GO:0005515|protein binding|F;	12.1397	0.0223825	11.8988	0.051788	12.1392	0.0211264	11.8764	0.0710774	3.19848e-05	0.000163094	0.00171194	0.240892	6.46352	-0.0398388	8.74859e-05	0.000726414	0.262755	7.05014	0.303292	0.688749	1	0.0218633	0.414809	-8.21901
ppa000698m|pacid:17661207	"Whole genome shotgun sequence of line PN40024, scaffold_28.assembly12x; --- Flags: Fragment; [EVALUE: 0.0] [ORG: Vitis vinifera] [ACC:E0CTX9]"	GO:0005524|ATP binding|F;GO:0055114|oxidation-reduction process|P;GO:0005515|protein binding|F;GO:0016021|integral to membrane|C;GO:0032440|2-alkenal reductase activity|F;GO:0004872|receptor activity|F;GO:0006468|protein phosphorylation|P;GO:0004674|protein serine/threonine kinase activity|F;	5.59709	0.0710815	6.30116	0.0921829	6.80214	0.327673	5.71331	0.490172	0.00190612	0.0181751	0.063533	-0.704071	-2.92971	-5.10031	0.00173013	0.00802959	1.08882	4.53071	-2.95434	0.000655538	0.00619869	1.79289	5.27531	-1.47235
ppa000699m|pacid:17657815	"Whole genome shotgun sequence of line PN40024, scaffold_42.assembly12x; --- Flags: Fragment; [EVALUE: 0.0] [ORG: Vitis vinifera] [ACC:D7TEW7]"	GO:0000502|proteasome complex|C;GO:0030234|enzyme regulator activity|F;GO:0005488|binding|F;GO:0042176|regulation of protein catabolic process|P;	13.3781	0.0837622	13.4602	0.055214	13.6832	0.0257255	13.4269	0.0334616	0.000768713	0.0945242	0.237707	-0.0821007	-1.88597	-6.74461	0.000312748	0.00202079	0.256312	5.88785	-1.09479	0.000498619	0.00504545	0.338413	5.49692	-1.17469
ppa000700m|pacid:17649897	"Cation-transporting atpase plant, putative; --- EC=3.6.3.8; [EVALUE: 0.0] [ORG: Ricinus communis] [ACC:B9RTI7]"	GO:0005524|ATP binding|F;GO:0006754|ATP biosynthetic process|P;GO:0016021|integral to membrane|C;GO:0005516|calmodulin binding|F;GO:0005886|plasma membrane|C;GO:0005388|calcium-transporting ATPase activity|F;GO:0006816|calcium ion transport|P;GO:0046872|metal ion binding|F;	6.01156	1.11946	1	0	9.32486	0.4899	2.47518	2.55508	0.000197567	0.00199854	0.0110417	5.01156	4.42507	-2.76525	0.000259821	0.00174047	6.84968	6.04809	-0.891871	0.282972	0.615517	1.83813	1.14765	-7.63
ppa000701m|pacid:17641329	Translation initiation factor IF-2; [EVALUE: 0.0] [ORG: Ricinus communis] [ACC:B9T3K8]	GO:0003743|translation initiation factor activity|F;GO:0009507|chloroplast|C;GO:0003924|GTPase activity|F;GO:0006413|translational initiation|P;GO:0005525|GTP binding|F;	11.2427	0.0463746	9.87248	0.0669818	9.10995	0.151477	10.2695	0.743619	0.00107865	0.00182999	0.0103597	1.3702	4.48947	-2.67038	0.00485547	0.0185433	-1.15957	-3.79932	-4.06043	0.000322698	0.00361383	-2.52977	-5.86106	-0.700239
ppa000702m|pacid:17660754	"Cation-transporting atpase plant, putative; --- EC=3.6.3.8; [EVALUE: 0.0] [ORG: Ricinus communis] [ACC:B9RTI7]"	GO:0005524|ATP binding|F;GO:0006754|ATP biosynthetic process|P;GO:0016021|integral to membrane|C;GO:0005516|calmodulin binding|F;GO:0005886|plasma membrane|C;GO:0005388|calcium-transporting ATPase activity|F;GO:0006816|calcium ion transport|P;GO:0046872|metal ion binding|F;	7.80519	1.20738	4.12568	2.71122	11.3453	0.213068	6.03868	0.782406	0.00227634	0.0165216	0.0587733	3.67951	2.99079	-5.00169	0.00233207	0.010217	5.30662	4.31334	-3.27588	0.375982	0.682397	1.62711	0.935183	-7.84891
ppa000703m|pacid:17643396	"Cation-transporting atpase plant, putative; --- EC=3.6.3.8; [EVALUE: 0.0] [ORG: Ricinus communis] [ACC:B9RWZ4]"	GO:0005524|ATP binding|F;GO:0006754|ATP biosynthetic process|P;GO:0016021|integral to membrane|C;GO:0005516|calmodulin binding|F;GO:0005886|plasma membrane|C;GO:0005388|calcium-transporting ATPase activity|F;GO:0006816|calcium ion transport|P;GO:0046872|metal ion binding|F;	15.2813	0.0398735	15.0134	0.107676	15.6276	0.0507614	15.0518	0.160998	0.000150446	0.0105512	0.040861	0.267875	3.28104	-4.5346	8.71874e-05	0.000724892	0.575868	7.05347	0.307052	0.0274592	0.110222	0.307993	2.66751	-5.43578
ppa000704m|pacid:17666157	"Cation-transporting atpase plant, putative; --- EC=3.6.3.8; [EVALUE: 0.0] [ORG: Ricinus communis] [ACC:B9RTI7]"	GO:0005524|ATP binding|F;GO:0006754|ATP biosynthetic process|P;GO:0016021|integral to membrane|C;GO:0005516|calmodulin binding|F;GO:0005886|plasma membrane|C;GO:0005388|calcium-transporting ATPase activity|F;GO:0006816|calcium ion transport|P;GO:0046872|metal ion binding|F;	6.04468	1.20867	1	0	9.25919	0.517352	2.43042	2.47757	0.000183624	0.00180903	0.0102723	5.04468	4.49792	-2.65797	0.00024804	0.0016761	6.82877	6.08865	-0.841054	0.292001	0.626748	1.78409	1.12481	-7.65514
ppa000706m|pacid:17652683	"Whole genome shotgun sequence of line PN40024, scaffold_31.assembly12x; --- Flags: Fragment; [EVALUE: 0.0] [ORG: Vitis vinifera] [ACC:D7SVT1]"	GO:0005874|microtubule|C;GO:0005524|ATP binding|F;GO:0007018|microtubule-based movement|P;GO:0003777|microtubule motor activity|F;	7.30974	0.0813619	7.23301	0.114787	7.46365	0.141077	6.82075	0.270856	0.00390754	0.583305	0.986688	0.0767244	0.570617	-8.22368	0.00123675	0.00611196	0.6429	4.7814	-2.59153	0.0168683	0.0764642	0.566176	2.97747	-4.93553
ppa000707m|pacid:17654780	Predicted protein; [EVALUE: 0.0] [ORG: Populus trichocarpa] [ACC:B9GNG2]	GO:0004559|alpha-mannosidase activity|F;GO:0006013|mannose metabolic process|P;GO:0008270|zinc ion binding|F;GO:0030246|carbohydrate binding|F;	12.9528	0.19897	13.1992	0.0883684	12.6013	0.133397	13.2924	0.0766961	0.000364229	0.0483209	0.139113	-0.246408	-2.31132	-6.09217	0.000159819	0.00117164	-0.691048	-6.48205	-0.359057	0.017631	0.0792585	-0.44464	-2.94915	-4.98125
ppa000708m|pacid:17643475	"Auxin response factor, putative; [EVALUE: 0.0] [ORG: Ricinus communis] [ACC:B9RR61]"	"GO:0003677|DNA binding|F;GO:0006355|regulation of transcription, DNA-dependent|P;GO:0046983|protein dimerization activity|F;GO:0005634|nucleus|C;GO:0009734|auxin mediated signaling pathway|P;"	9.1108	0.179604	8.52662	0.193414	8.89153	0.08537	8.71523	0.00256657	0.00168122	0.000663295	0.00494155	0.584179	5.26591	-1.57179	0.149146	0.321347	0.1763	1.5892	-7.51467	0.030565	0.119642	-0.40788	-2.59982	-5.54464
ppa000710m|pacid:17656319	Retinoblastoma-related protein; [EVALUE: 0.0] [ORG: Ricinus communis] [ACC:B9SVG9]	GO:0005634|nucleus|C;GO:0007049|cell cycle|P;GO:0045449|regulation of transcription|P;	12.1572	0.0202209	11.6133	0.121404	11.7522	0.130653	11.6818	0.425106	0.0491772	0.0176666	0.0622078	0.543946	2.94786	-5.071	0.712439	1	0.0703773	0.381403	-8.66897	0.105591	0.296403	-0.473568	-1.81476	-6.76118
ppa000712m|pacid:17643553	"Pre-mRNA splicing factor, putative; [EVALUE: 0.0] [ORG: Ricinus communis] [ACC:B9RW28]"	"GO:0005634|nucleus|C;GO:0000398|nuclear mRNA splicing, via spliceosome|P;GO:0005488|binding|F;"	11.9549	0.18128	11.6544	0.0121764	12.0527	0.122738	11.8728	0.0485111	0.0131934	0.00956283	0.0377397	0.300431	3.3455	-4.43147	0.0785948	0.186996	0.179945	2.00381	-6.91488	0.369446	0.673363	-0.120486	-0.948717	-7.83601
ppa000714m|pacid:17647343	Putative RNA helicase; [EVALUE: 0.0] [ORG: Arabidopsis thaliana] [ACC:Q8VY00]	GO:0003723|RNA binding|F;GO:0005524|ATP binding|F;GO:0008026|ATP-dependent helicase activity|F;	9.1385	0.0329964	8.7186	0.0457418	9.17052	0.0132132	8.81018	0.13766	4.08078e-05	8.93175e-05	0.00109264	0.419898	7.03003	0.620921	0.000264414	0.00176592	0.360336	6.03283	-0.911058	0.49995	0.846411	-0.059562	-0.705128	-8.04406
ppa000715m|pacid:17643276	"Whole genome shotgun sequence of line PN40024, scaffold_31.assembly12x; --- Flags: Fragment; [EVALUE: 0.0] [ORG: Vitis vinifera] [ACC:D7SW77]"	GO:0008080|N-acetyltransferase activity|F;GO:0008152|metabolic process|P;	9.58965	0.176206	9.36971	0.197192	11.5037	0.414163	9.24856	0.451566	7.87016e-05	0.432781	0.769825	0.219941	0.824173	-8.03698	2.28521e-05	0.000246379	2.25517	8.45069	1.78396	0.000566568	0.00553747	2.03523	5.39276	-1.31374
ppa000716m|pacid:17653019	"Sucrose phosphate syntase, putative; --- EC=2.4.1.14; [EVALUE: 0.0] [ORG: Ricinus communis] [ACC:B9S6X5]"	GO:0009058|biosynthetic process|P;GO:0005985|sucrose metabolic process|P;GO:0046524|sucrose-phosphate synthase activity|F;	11.6326	0.424084	8.90065	0.551481	8.67362	0.479787	9.17851	0.507658	0.000307495	9.90575e-05	0.00118456	2.73196	6.93017	0.507232	0.23475	0.439999	-0.504892	-1.28076	-7.9114	0.00034425	0.00380373	-3.23685	-5.80601	-0.770812
ppa000717m|pacid:17642252	"Whole genome shotgun sequence of line PN40024, scaffold_68.assembly12x; --- Flags: Fragment; [EVALUE: 0.0] [ORG: Vitis vinifera] [ACC:D7SVH7]"	GO:0004559|alpha-mannosidase activity|F;GO:0006013|mannose metabolic process|P;GO:0008270|zinc ion binding|F;GO:0030246|carbohydrate binding|F;	13.0043	0.103074	12.316	0.0501426	12.6632	0.0611181	12.5685	0.227521	0.000472996	0.00014532	0.00156869	0.688261	6.56944	0.0866627	0.391149	0.671306	0.0947543	0.904428	-8.31287	0.00360027	0.0231362	-0.593507	-4.00577	-3.30914
ppa000719m|pacid:17666917	DNA-directed RNA polymerase; --- EC=2.7.7.6; --- Flags: Fragment; [EVALUE: 0.0] [ORG: Vitis vinifera] [ACC:D7SML3]	GO:0003677|DNA binding|F;GO:0005739|mitochondrion|C;GO:0009507|chloroplast|C;GO:0003899|DNA-directed RNA polymerase activity|F;GO:0006350|transcription|P;	7.98404	0.137166	7.69224	0.0848513	8.32324	0.157082	7.58657	0.112295	0.000137447	0.0190306	0.065928	0.291801	2.90033	-5.14777	6.63934e-05	0.000583636	0.736673	7.32212	0.607068	0.0133787	0.0637693	0.444872	3.12667	-4.69497
ppa000720m|pacid:17663860	Predicted protein; [EVALUE: 0.0] [ORG: Populus trichocarpa] [ACC:B9GJF8]	GO:0005515|protein binding|F;GO:0008270|zinc ion binding|F;GO:0005622|intracellular|C;	6.56551	0.307713	2.31042	2.26972	1	0	5.14379	0.931396	0.000935124	0.00236382	0.0125778	4.25509	4.30361	-2.94573	0.00276706	0.0117479	-4.14379	-4.19103	-3.45956	0.000272507	0.00318085	-8.39888	-6.00662	-0.515586
ppa000721m|pacid:17643778	"ATP-dependent RNA helicase, putative; [EVALUE: 0.0] [ORG: Ricinus communis] [ACC:B9SAR2]"	GO:0005524|ATP binding|F;GO:0008026|ATP-dependent helicase activity|F;GO:0008270|zinc ion binding|F;GO:0003676|nucleic acid binding|F;	9.43117	0.0969203	7.69013	0.36459	9.06027	0.0910156	8.24162	0.847644	0.00253509	0.00143339	0.00865379	1.74104	4.67036	-2.40691	0.0580188	0.144477	0.818646	2.19603	-6.61942	0.116772	0.319366	-0.922392	-1.74962	-6.85526
ppa000722m|pacid:17667848	"Whole genome shotgun sequence of line PN40024, scaffold_63.assembly12x; --- Flags: Fragment; [EVALUE: 0.0] [ORG: Vitis vinifera] [ACC:D7TPS2]"	GO:0005515|protein binding|F;GO:0005576|extracellular region|C;GO:0007047|cellular cell wall organization|P;GO:0009505|plant-type cell wall|C;	11.5675	0.0754413	12.0611	0.140877	11.6037	0.125409	12.1801	0.0286255	4.12401e-05	0.000269389	0.00255093	-0.493587	-6.01661	-0.589215	8.95953e-05	0.000738368	-0.576478	-7.02702	0.277071	0.494453	0.83968	-0.0828908	-0.714463	-8.03707
ppa000724m|pacid:17668572	"Hydrolase, putative; [EVALUE: 0.0] [ORG: Ricinus communis] [ACC:B9R7H1]"	GO:0016787|hydrolase activity|F;	10.7827	0.716303	9.77544	0.0532192	11.5777	0.143812	10.2758	0.774302	0.013898	0.0444992	0.13002	1.00725	2.36319	-6.01019	0.0149585	0.0474367	1.30197	3.05465	-5.2446	0.637488	1	0.294717	0.488936	-8.18243
ppa000725m|pacid:17654584	Predicted protein; [EVALUE: 0.0] [ORG: Populus trichocarpa] [ACC:B9II73]	GO:0005488|binding|F;	8.09366	0.105431	7.4996	0.114827	7.81668	0.0302745	7.64693	0.115974	0.000139878	5.27721e-05	0.000722374	0.594059	7.55448	1.19951	0.0615568	0.15208	0.169749	2.15866	-6.6775	0.00474249	0.0286259	-0.42431	-3.81543	-3.60279
ppa000726m|pacid:17644235	"Receptor protein kinase CLAVATA1, putative; --- EC=1.3.1.74; --- EC=2.7.11.24; [EVALUE: 0.0] [ORG: Ricinus communis] [ACC:B9TAC6]"	GO:0005524|ATP binding|F;GO:0055114|oxidation-reduction process|P;GO:0005515|protein binding|F;GO:0016021|integral to membrane|C;GO:0005886|plasma membrane|C;GO:0032440|2-alkenal reductase activity|F;GO:0004709|MAP kinase kinase kinase activity|F;GO:0004872|receptor activity|F;GO:0006468|protein phosphorylation|P;GO:0007275|multicellular organismal development|P;	7.82809	0.404674	8.27879	0.415498	2.50451	2.60588	8.61666	0.50972	0.00142728	0.688817	1	-0.450709	-0.414712	-8.30717	0.00042751	0.00260049	-6.11216	-5.62399	-1.43639	0.00575739	0.0333497	-5.66145	-3.68352	-3.80867
ppa000727m|pacid:17643564	Autoinhibited calcium ATPase; --- Flags: Fragment; [EVALUE: 0.0] [ORG: Populus trichocarpa] [ACC:B9GSH9]	GO:0005524|ATP binding|F;GO:0006754|ATP biosynthetic process|P;GO:0016021|integral to membrane|C;GO:0005516|calmodulin binding|F;GO:0005886|plasma membrane|C;GO:0005388|calcium-transporting ATPase activity|F;GO:0006816|calcium ion transport|P;GO:0046872|metal ion binding|F;	6.69015	0.387391	5.76457	0.0774713	7.19075	0.210216	6.16404	0.0597453	0.00016896	0.000790481	0.00559932	0.925578	5.12682	-1.76238	0.000396422	0.0024423	1.02671	5.68701	-1.35395	0.701961	1	0.101136	0.396119	-8.22733
ppa000728m|pacid:17651321	"2-oxoglutarate dehydrogenase, putative; --- EC=1.2.4.2; [EVALUE: 0.0] [ORG: Ricinus communis] [ACC:B9SR46]"	GO:0006096|glycolysis|P;GO:0055114|oxidation-reduction process|P;GO:0030976|thiamine pyrophosphate binding|F;GO:0004591|oxoglutarate dehydrogenase (succinyl-transferring) activity|F;	13.146	0.0361166	12.7021	0.119897	13.4976	0.0374872	12.8646	0.238814	0.00029113	0.00324939	0.0160823	0.443907	4.07753	-3.2868	0.000340863	0.0021626	0.632996	5.81441	-1.18893	0.252922	0.56572	0.189089	1.22816	-7.53846
ppa000729m|pacid:17667016	Predicted protein; [EVALUE: 0.0] [ORG: Populus trichocarpa] [ACC:B9HJQ2]	GO:0005524|ATP binding|F;GO:0055114|oxidation-reduction process|P;GO:0005515|protein binding|F;GO:0016021|integral to membrane|C;GO:0005886|plasma membrane|C;GO:0032440|2-alkenal reductase activity|F;GO:0004872|receptor activity|F;GO:0006468|protein phosphorylation|P;GO:0004674|protein serine/threonine kinase activity|F;	7.69307	0.087803	8.5406	0.322965	7.12588	0.37683	8.0253	0.480515	0.00637323	0.015216	0.0549822	-0.847523	-3.04367	-4.91636	0.0114087	0.0377461	-0.899422	-3.23005	-4.96217	0.898272	1	-0.0518995	-0.131794	-8.30462
ppa000730m|pacid:17660274	"2-oxoglutarate dehydrogenase, putative; --- EC=1.2.4.2; [EVALUE: 0.0] [ORG: Ricinus communis] [ACC:B9SR46]"	GO:0006096|glycolysis|P;GO:0055114|oxidation-reduction process|P;GO:0030976|thiamine pyrophosphate binding|F;GO:0004591|oxoglutarate dehydrogenase (succinyl-transferring) activity|F;	11.6991	0.114115	11.4075	0.139708	9.58795	0.198237	11.2517	0.0609742	7.6377e-07	0.0281104	0.0896598	0.291581	2.65269	-5.54738	2.34688e-07	6.49972e-06	-1.66376	-15.1362	6.85656	1.03569e-06	3.87247e-05	-1.95534	-12.5787	5.616
ppa000731m|pacid:17645398	"Whole genome shotgun sequence of line PN40024, scaffold_19.assembly12x; --- Flags: Fragment; [EVALUE: 0.0] [ORG: Vitis vinifera] [ACC:D7TM64]"	GO:0005737|cytoplasm|C;GO:0003729|mRNA binding|F;GO:0006417|regulation of translation|P;	9.72985	0.107183	9.15198	0.0238769	9.70594	0.201928	9.3255	0.169443	0.000882411	0.000860275	0.00595221	0.577863	5.0605	-1.85421	0.00976704	0.0330973	0.380441	3.33162	-4.79936	0.254946	0.569007	-0.197422	-1.2225	-7.54504
ppa000733m|pacid:17668450	"Whole genome shotgun sequence of line PN40024, scaffold_0.assembly12x; --- Flags: Fragment; [EVALUE: 0.0] [ORG: Vitis vinifera] [ACC:D7SJ79]"	GO:0003677|DNA binding|F;GO:0005634|nucleus|C;GO:0045449|regulation of transcription|P;	7.69461	0.212852	7.71467	0.0318041	8.21226	0.0527061	7.74417	0.0326195	0.00232565	0.828161	1	-0.0200603	-0.223984	-8.37446	0.000696969	0.00387205	0.468086	5.22642	-1.96909	0.00448293	0.0274033	0.488147	3.85402	-3.5429
ppa000735m|pacid:17649300	Putative uncharacterized protein; [EVALUE: 0.0] [ORG: Ricinus communis] [ACC:B9SNR4]	GO:0005829|cytosol|C;GO:0051513|regulation of monopolar cell growth|P;GO:0005634|nucleus|C;	4.32629	2.88917	6.89619	0.387815	2.28563	2.22678	6.55673	0.679135	0.0289344	0.121704	0.292931	-2.56989	-1.72272	-6.98161	0.0201744	0.0597855	-4.2711	-2.86312	-5.554	0.44241	0.772112	-1.70121	-0.806385	-7.96392
ppa000736m|pacid:17651946	Lipase class 3 family protein; [EVALUE: 0.0] [ORG: Arabidopsis lyrata subsp. lyrata] [ACC:D7L6K1]	GO:0004806|triglyceride lipase activity|F;GO:0006629|lipid metabolic process|P;	11.866	0.0236577	11.4481	0.0574297	11.9259	0.0756184	11.2741	0.0869698	1.04098e-06	3.50921e-05	0.000530566	0.417902	7.98143	1.6487	1.12581e-06	2.25161e-05	0.651741	12.4475	5.11817	0.0127475	0.061472	0.233838	3.15796	-4.64462
ppa000737m|pacid:17643055	Predicted protein; --- Flags: Fragment; [EVALUE: 0.0] [ORG: Populus trichocarpa] [ACC:B9ILV2]	GO:0005524|ATP binding|F;GO:0055114|oxidation-reduction process|P;GO:0005515|protein binding|F;GO:0016021|integral to membrane|C;GO:0005886|plasma membrane|C;GO:0032440|2-alkenal reductase activity|F;GO:0004709|MAP kinase kinase kinase activity|F;GO:0004872|receptor activity|F;GO:0006468|protein phosphorylation|P;	9.4232	0.184708	10.7153	0.803751	11.4851	0.0472648	9.35379	0.465943	0.000503766	0.00870909	0.0350386	-1.29211	-3.40708	-4.3332	0.000429658	0.00261196	2.13127	5.61983	-1.44186	0.000178207	0.00227628	3.42338	6.38299	-0.0509839
ppa000738m|pacid:17641591	"Whole genome shotgun sequence of line PN40024, scaffold_1.assembly12x; --- Flags: Fragment; [EVALUE: 0.0] [ORG: Vitis vinifera] [ACC:E0CR14]"	GO:0005622|intracellular|C;	7.77613	0.170677	6.93869	0.331876	6.35235	0.0621568	7.2387	0.645025	0.0103318	0.0222572	0.0738446	0.837445	2.80061	-5.30884	0.0172226	0.0533727	-0.886349	-2.96416	-5.39072	0.00325503	0.021427	-1.72379	-4.07631	-3.20142
ppa000739m|pacid:17664294	"Receptor protein kinase CLAVATA1, putative; --- EC=1.3.1.74; --- EC=2.7.11.25; [EVALUE: 0.0] [ORG: Ricinus communis] [ACC:B9T173]"	GO:0005524|ATP binding|F;GO:0055114|oxidation-reduction process|P;GO:0005515|protein binding|F;GO:0016021|integral to membrane|C;GO:0005886|plasma membrane|C;GO:0032440|2-alkenal reductase activity|F;GO:0004709|MAP kinase kinase kinase activity|F;GO:0004872|receptor activity|F;GO:0006468|protein phosphorylation|P;GO:0007275|multicellular organismal development|P;	8.30202	0.214345	11.6195	0.415688	7.61578	0.0547164	10.6852	1.49523	0.000261158	0.000641765	0.0048197	-3.31749	-5.29232	-1.53591	0.00106323	0.00543854	-3.06943	-4.89658	-2.42776	0.786428	1	0.248065	0.279825	-8.27071
ppa000740m|pacid:17648364	Predicted protein; [EVALUE: 0.0] [ORG: Populus trichocarpa] [ACC:B9N4H6]	GO:0005524|ATP binding|F;GO:0008026|ATP-dependent helicase activity|F;GO:0003676|nucleic acid binding|F;GO:0006310|DNA recombination|P;	5.1441	0.00738371	5.56852	0.395319	1	0	4.97641	0.329223	1.1359e-07	0.07161	0.190582	-0.424424	-2.06292	-6.47827	3.21862e-08	1.4445e-06	-3.97641	-19.3274	9.05564	1.31389e-06	4.56873e-05	-3.55198	-12.2078	5.35392
ppa000741m|pacid:17655652	"Whole genome shotgun sequence of line PN40024, scaffold_3.assembly12x; --- Flags: Fragment; [EVALUE: 0.0] [ORG: Vitis vinifera] [ACC:D7TJS4]"	GO:0005524|ATP binding|F;GO:0055114|oxidation-reduction process|P;GO:0005515|protein binding|F;GO:0016021|integral to membrane|C;GO:0032440|2-alkenal reductase activity|F;GO:0004872|receptor activity|F;GO:0006468|protein phosphorylation|P;GO:0004674|protein serine/threonine kinase activity|F;	7.59639	0.0735584	9.7887	0.216953	7.56638	0.0589996	9.41484	0.447562	1.46835e-06	3.38035e-06	8.6816e-05	-2.19231	-10.8299	4.23041	1.26815e-05	0.000153684	-1.84846	-9.13132	2.43511	0.262718	0.582298	0.343849	1.20109	-7.56972
ppa000742m|pacid:17655689	"Whole genome shotgun sequence of line PN40024, scaffold_3.assembly12x; --- Flags: Fragment; [EVALUE: 0.0] [ORG: Vitis vinifera] [ACC:D7TJS4]"	GO:0005524|ATP binding|F;GO:0055114|oxidation-reduction process|P;GO:0005515|protein binding|F;GO:0016021|integral to membrane|C;GO:0032440|2-alkenal reductase activity|F;GO:0004872|receptor activity|F;GO:0006468|protein phosphorylation|P;GO:0004674|protein serine/threonine kinase activity|F;	11.132	0.0342783	11.8737	0.264005	10.7237	0.745939	11.5747	0.0997767	0.0219286	0.0473903	0.136844	-0.741708	-2.32356	-6.07285	0.0275273	0.0770103	-0.851	-2.66594	-5.87231	0.814552	1	-0.109292	-0.242099	-8.28164
ppa000744m|pacid:17664052	Putative uncharacterized protein; [EVALUE: 0.0] [ORG: Ricinus communis] [ACC:B9RTE3]	"GO:0003677|DNA binding|F;GO:0006352|transcription initiation, DNA-dependent|P;GO:0016570|histone modification|P;GO:0008270|zinc ion binding|F;GO:0005634|nucleus|C;"	9.71614	0.110141	8.71293	0.161124	8.32162	0.108299	8.49879	0.164293	4.32903e-05	1.35578e-05	0.000258988	1.00321	9.05189	2.69716	0.14705	0.317813	-0.177168	-1.59857	-7.50186	5.3997e-05	0.000890981	-1.18038	-7.53101	1.25937
ppa000745m|pacid:17654619	Calcium ATPase; [EVALUE: 0.0] [ORG: Trifolium repens] [ACC:D3YBB1]	GO:0005524|ATP binding|F;GO:0006754|ATP biosynthetic process|P;GO:0016021|integral to membrane|C;GO:0005516|calmodulin binding|F;GO:0005886|plasma membrane|C;GO:0005388|calcium-transporting ATPase activity|F;GO:0006816|calcium ion transport|P;GO:0046872|metal ion binding|F;	11.9498	0.0259706	12.0657	0.118929	11.5812	0.0878067	11.8202	0.133563	0.0304537	0.185782	0.39647	-0.115861	-1.44201	-7.36345	0.0169458	0.0526629	-0.238994	-2.97454	-5.37395	0.308853	0.626748	-0.123133	-1.08366	-7.69951
ppa000746m|pacid:17662570	Predicted protein; [EVALUE: 0.0] [ORG: Populus trichocarpa] [ACC:B9HUP7]	GO:0016567|protein ubiquitination|P;GO:0005488|binding|F;GO:0004842|ubiquitin-protein ligase activity|F;GO:0000151|ubiquitin ligase complex|C;	6.29644	0.163089	6.60093	0.454536	7.28407	0.136651	6.02737	0.47736	0.00471644	0.302337	0.585497	-0.304486	-1.09936	-7.77079	0.00171455	0.00797339	1.25671	4.53738	-2.94457	0.00370512	0.0236835	1.56119	3.98577	-3.33979
ppa000747m|pacid:17654423	"Whole genome shotgun sequence of line PN40024, scaffold_194.assembly12x; --- Flags: Fragment; [EVALUE: 0.0] [ORG: Vitis vinifera] [ACC:D7T5F5]"	GO:0010152|pollen maturation|P;GO:0005515|protein binding|F;GO:0008270|zinc ion binding|F;GO:0016021|integral to membrane|C;	11.1743	0.0598093	11.299	0.169905	11.7321	0.176616	11.3352	0.0533017	0.0109625	0.259522	0.519567	-0.12474	-1.20983	-7.64773	0.00451683	0.0174898	0.396837	3.84885	-3.98346	0.00674469	0.0378454	0.521577	3.57703	-3.9762
ppa000748m|pacid:17656582	"Whole genome shotgun sequence of line PN40024, scaffold_8.assembly12x; --- Flags: Fragment; [EVALUE: 1e-175] [ORG: Vitis vinifera] [ACC:D7STT4]"	GO:0016998|cell wall macromolecule catabolic process|P;	9.6202	0.0679423	9.51653	0.0415917	10.7267	0.665882	9.46052	0.044579	0.00437535	0.709351	1	0.103669	0.385732	-8.31991	0.00135746	0.00658832	1.26617	4.71116	-2.6923	0.0148684	0.0693392	1.1625	3.05854	-4.80473
ppa000750m|pacid:17641144	"Whole genome shotgun sequence of line PN40024, scaffold_17.assembly12x; --- Flags: Fragment; [EVALUE: 0.0] [ORG: Vitis vinifera] [ACC:D7TUH8]"	GO:0006406|mRNA export from nucleus|P;GO:0009733|response to auxin stimulus|P;GO:0031965|nuclear membrane|C;	8.98454	0.113924	8.449	0.0793861	9.59632	0.0725156	8.62097	0.186196	8.01757e-06	0.000494473	0.00397606	0.53554	5.50377	-1.25211	6.18055e-06	8.70829e-05	0.97535	10.0237	3.23074	0.0120202	0.0587601	0.43981	3.19608	-4.58334
ppa000751m|pacid:17646092	"Calcium ion binding protein, putative; [EVALUE: 0.0] [ORG: Ricinus communis] [ACC:B9R8Q3]"	GO:0005509|calcium ion binding|F;	14.1722	0.0357487	13.6716	0.0530769	13.7932	0.0624947	13.7827	0.0616869	7.56421e-06	2.08231e-06	5.97811e-05	0.500553	11.518	4.76534	0.8147	1	0.0105127	0.241901	-8.71706	3.53578e-05	0.00064133	-0.49004	-7.97338	1.72515
ppa000753m|pacid:17646281	"Cell division control protein, putative; [EVALUE: 0.0] [ORG: Ricinus communis] [ACC:B9S7K4]"	GO:0003677|DNA binding|F;GO:0005634|nucleus|C;GO:0045449|regulation of transcription|P;	12.4816	0.0618369	12.1387	0.0290719	12.6955	0.0488863	12.2951	0.0531646	2.49545e-06	1.9633e-05	0.000346396	0.342886	8.62204	2.28877	5.9726e-06	8.48348e-05	0.40039	10.068	3.26865	0.335313	0.626748	0.0575038	1.02245	-7.76317
ppa000754m|pacid:17657646	Putative uncharacterized protein; [EVALUE: 0.0] [ORG: Vitis vinifera] [ACC:A5B7J2]	GO:0005524|ATP binding|F;GO:0005515|protein binding|F;GO:0016021|integral to membrane|C;GO:0004872|receptor activity|F;GO:0006468|protein phosphorylation|P;GO:0004674|protein serine/threonine kinase activity|F;	8.61543	0.0347103	8.13023	0.12841	8.05686	0.126495	8.23929	0.0536396	0.000405565	0.00018599	0.00189942	0.485198	6.3444	-0.183775	0.042958	0.112054	-0.182426	-2.38538	-6.32149	0.000225398	0.0027483	-0.667624	-6.17289	-0.308083
ppa000755m|pacid:17660687	"Lysosomal alpha-mannosidase, putative; --- EC=3.2.1.24; [EVALUE: 0.0] [ORG: Ricinus communis] [ACC:B9RA69]"	GO:0004559|alpha-mannosidase activity|F;GO:0006013|mannose metabolic process|P;GO:0008270|zinc ion binding|F;GO:0030246|carbohydrate binding|F;	9.05479	0.167025	9.71894	0.089754	9.58513	0.112644	9.64031	0.0217455	0.000192705	5.59942e-05	0.000756813	-0.664147	-7.49397	1.1343	0.550172	0.888577	-0.05518	-0.62263	-8.53757	0.00111709	0.00938487	0.608967	4.85877	-2.05045
ppa000756m|pacid:17648737	"Whole genome shotgun sequence of line PN40024, scaffold_2.assembly12x; --- Flags: Fragment; [EVALUE: 0.0] [ORG: Vitis vinifera] [ACC:D7TZM1]"	GO:0005488|binding|F;	8.83876	0.105958	8.29151	0.144092	10.7212	0.785358	8.40696	0.251729	0.000307615	0.141985	0.33324	0.547247	1.62172	-7.12313	0.000106825	0.000847144	2.31422	6.85801	0.0835797	0.00559721	0.0325775	1.76697	3.70261	-3.77876
ppa000760m|pacid:17644428	"Smg-7, putative; [EVALUE: 0.0] [ORG: Ricinus communis] [ACC:B9SJ73]"	GO:0005488|binding|F;	12.6681	0.0378577	12.2375	0.100034	12.1566	0.160316	12.0719	0.13588	0.00480306	0.00164715	0.00960947	0.430652	4.56698	-2.55693	0.393991	0.675388	0.0847503	0.898761	-8.31808	0.0308569	0.120563	-0.345902	-2.59382	-5.55427
ppa000762m|pacid:17660427	Predicted protein; --- Flags: Fragment; [EVALUE: 0.0] [ORG: Populus trichocarpa] [ACC:B9GH11]	GO:0005524|ATP binding|F;GO:0055114|oxidation-reduction process|P;GO:0005515|protein binding|F;GO:0016021|integral to membrane|C;GO:0016491|oxidoreductase activity|F;GO:0004872|receptor activity|F;GO:0006468|protein phosphorylation|P;GO:0004674|protein serine/threonine kinase activity|F;	6.6437	0.0139545	6.41086	0.0869908	7.22505	0.062242	6.47746	0.0488578	4.23316e-07	0.00103654	0.00681726	0.232837	4.9161	-2.05629	1.67211e-07	4.95744e-06	0.747584	15.7844	7.2322	4.64944e-05	0.000791873	0.514747	7.68506	1.42388
ppa000763m|pacid:17655982	Putative uncharacterized protein; [EVALUE: 0.0] [ORG: Ricinus communis] [ACC:B9RJQ7]	GO:0016021|integral to membrane|C;GO:0016491|oxidoreductase activity|F;GO:0008152|metabolic process|P;GO:0005488|binding|F;	8.78078	0.1645	8.57484	0.221368	8.92033	0.167864	8.46188	0.19075	0.0285224	0.205435	0.428708	0.205942	1.37335	-7.45086	0.0149	0.0472765	0.458442	3.05717	-5.24053	0.266583	0.588413	0.2525	1.19064	-7.58166
ppa000764m|pacid:17659688	Predicted protein; [EVALUE: 0.0] [ORG: Populus trichocarpa] [ACC:B9I520]	GO:0005488|binding|F;	8.07769	0.0991925	7.28192	0.153352	7.8667	0.0191943	7.734	0.437035	0.00812276	0.00274039	0.0141213	0.795765	4.19792	-3.10435	0.502952	0.824602	0.132704	0.700057	-8.48311	0.0373555	0.139306	-0.663061	-2.47336	-5.74718
ppa000765m|pacid:17649372	Elongation factor Ts; --- Flags: Fragment; [EVALUE: 0.0] [ORG: Vitis vinifera] [ACC:D7TBJ8]	GO:0003746|translation elongation factor activity|F;GO:0006414|translational elongation|P;GO:0005622|intracellular|C;	11.3224	0.0633139	11.2252	0.114139	11.8688	0.0376858	11.3917	0.121175	0.000445289	0.217248	0.449253	0.097171	1.33476	-7.49879	0.000147749	0.00110101	0.477143	6.55415	-0.272837	0.0056969	0.0330508	0.379972	3.69066	-3.79748
ppa000766m|pacid:17648310	"Whole genome shotgun sequence of line PN40024, scaffold_125.assembly12x; --- Flags: Fragment; [EVALUE: 0.0] [ORG: Vitis vinifera] [ACC:E0CT98]"	GO:0005083|small GTPase regulator activity|F;	8.87642	0.0330639	8.26372	0.106891	8.53813	0.049225	8.48346	0.0696353	1.13881e-05	3.23679e-06	8.40213e-05	0.612696	10.89	4.27832	0.358488	0.625978	0.054676	0.971809	-8.24886	9.08784e-05	0.00135206	-0.55802	-7.01324	0.687404
ppa000767m|pacid:17642909	Predicted protein; [EVALUE: 0.0] [ORG: Populus trichocarpa] [ACC:B9I6L1]	GO:0005488|binding|F;	9.47347	0.0103204	9.4509	0.0351516	9.59364	0.134635	9.20793	0.127454	0.00269135	0.77252	1	0.0225695	0.298643	-8.3528	0.00081411	0.00437283	0.385702	5.10368	-2.138	0.00883421	0.0463648	0.363133	3.39767	-4.26069
ppa000768m|pacid:17654748	"Bipolar kinesin KRP-130, putative; [EVALUE: 0.0] [ORG: Ricinus communis] [ACC:B9SWG6]"	GO:0005874|microtubule|C;GO:0005524|ATP binding|F;GO:0007018|microtubule-based movement|P;GO:0003777|microtubule motor activity|F;	7.18083	0.307125	7.36737	0.263667	6.25474	0.0912017	7.19635	0.0839792	0.00137626	0.301299	0.584134	-0.186531	-1.10188	-7.76808	0.000460543	0.00275641	-0.94161	-5.5623	-1.51763	0.0128258	0.061728	-0.755079	-3.15399	-4.651
ppa000770m|pacid:17662896	Chromatin remodeling complex subunit; [EVALUE: 0.0] [ORG: Populus trichocarpa] [ACC:B9HRP3]	GO:0003677|DNA binding|F;GO:0008270|zinc ion binding|F;GO:0005634|nucleus|C;GO:0045449|regulation of transcription|P;	9.51741	0.0839305	10.344	0.680269	11.1261	0.0206156	9.88323	0.0699223	0.00186148	0.0163167	0.0581694	-0.826557	-2.99879	-4.98876	0.00178191	0.00821739	1.24282	4.50901	-2.98614	0.000628696	0.00599333	2.06938	5.30882	-1.4269
ppa000771m|pacid:17645318	"Synaptotagmin, putative; [EVALUE: 0.0] [ORG: Ricinus communis] [ACC:B9RDP9]"	"GO:0016757|transferase activity, transferring glycosyl groups|F;"	13.444	0.0288421	13.6653	0.148612	12.7498	0.0902474	13.4638	0.415349	0.0094564	0.253443	0.509553	-0.221325	-1.2267	-7.62821	0.00385973	0.0153997	-0.713998	-3.95736	-3.81579	0.088121	0.259128	-0.492673	-1.93087	-6.58993
ppa000773m|pacid:17656814	Lon protease homolog; --- EC=3.4.21.-; --- Flags: Fragment; [EVALUE: 0.0] [ORG: Vitis vinifera] [ACC:D7UA27]	GO:0005759|mitochondrial matrix|C;GO:0003677|DNA binding|F;GO:0005524|ATP binding|F;GO:0004176|ATP-dependent peptidase activity|F;GO:0004252|serine-type endopeptidase activity|F;GO:0005782|peroxisomal matrix|C;GO:0006508|proteolysis|P;	5.6568	0.0968224	6.0314	0.14313	7.05511	0.204017	5.95417	0.402601	0.000924256	0.0870946	0.222506	-0.374601	-1.93836	-6.66667	0.00039183	0.002419	1.10094	5.69678	-1.34122	0.000562325	0.0055093	1.47555	5.39886	-1.30556
ppa000774m|pacid:17660800	Predicted protein; [EVALUE: 0.0] [ORG: Populus trichocarpa] [ACC:B9I648]	"GO:0016757|transferase activity, transferring glycosyl groups|F;"	1	0	5.80535	0.367404	1	0	5.09941	0.221761	5.90736e-10	1.52672e-09	2.1451e-07	-4.80535	-28.0024	12.6513	5.65892e-09	3.62658e-07	-4.09941	-23.8887	10.9722	0.0187781	0.0831111	0.70594	2.90886	-5.04631
ppa000775m|pacid:17642849	"Poly(P)/ATP NAD kinase, putative; --- EC=2.7.1.23; [EVALUE: 0.0] [ORG: Ricinus communis] [ACC:B9S2U3]"	GO:0003951|NAD+ kinase activity|F;GO:0005737|cytoplasm|C;GO:0008152|metabolic process|P;GO:0046872|metal ion binding|F;	11.7719	0.153563	11.4991	0.0818534	10.3521	0.671901	11.4953	0.0784595	0.00866145	0.356187	0.659482	0.272807	0.976726	-7.89693	0.0031777	0.0131503	-1.14326	-4.09321	-3.60787	0.00666504	0.0374893	-1.41607	-3.58498	-3.96364
ppa000776m|pacid:17655545	"Whole genome shotgun sequence of line PN40024, scaffold_16.assembly12x; --- Flags: Fragment; [EVALUE: 0.0] [ORG: Vitis vinifera] [ACC:D7TBB9]"	GO:0004222|metalloendopeptidase activity|F;GO:0008270|zinc ion binding|F;GO:0006508|proteolysis|P;	8.51607	0.0163964	8.17421	0.057042	8.49155	0.0739064	8.37698	0.196384	0.00956503	0.00407134	0.0191883	0.341867	3.92039	-3.52764	0.223882	0.422225	0.114573	1.31387	-7.87139	0.10105	0.286762	-0.227294	-1.84309	-6.71981
ppa000777m|pacid:17662762	"Whole genome shotgun sequence of line PN40024, scaffold_4.assembly12x; --- Flags: Fragment; [EVALUE: 0.0] [ORG: Vitis vinifera] [ACC:D7SKQ1]"	"GO:0009882|blue light photoreceptor activity|F;GO:0008020|G-protein coupled photoreceptor activity|F;GO:0007600|sensory perception|P;GO:0005524|ATP binding|F;GO:0006355|regulation of transcription, DNA-dependent|P;GO:0000160|two-component signal transduction system (phosphorelay)|P;GO:0006468|protein phosphorylation|P;GO:0018298|protein-chromophore linkage|P;GO:0000155|two-component sensor activ…	13.4974	0.248732	13.4399	0.214836	12.3371	0.125143	13.2017	0.491243	0.0204161	0.817684	1	0.0574785	0.237922	-8.37088	0.00672381	0.0242696	-0.864661	-3.5791	-4.40585	0.0261238	0.106528	-0.92214	-2.69904	-5.38497
ppa000779m|pacid:17643478	"Whole genome shotgun sequence of line PN40024, scaffold_4.assembly12x; --- Flags: Fragment; [EVALUE: 0.0] [ORG: Vitis vinifera] [ACC:D7SJM2]"	GO:0005783|endoplasmic reticulum|C;GO:0009658|chloroplast organization|P;GO:0045037|protein import into chloroplast stroma|P;GO:0031897|Tic complex|C;GO:0006457|protein folding|P;GO:0005509|calcium ion binding|F;GO:0051082|unfolded protein binding|F;	7.00774	0.150915	6.10466	0.140694	7.81721	0.109417	6.48694	0.588248	0.000637562	0.00683337	0.0287904	0.903079	3.56828	-4.07745	0.000671404	0.00375241	1.33027	5.2562	-1.92843	0.265506	0.586765	0.427188	1.19354	-7.57836
ppa000780m|pacid:17643438	DNA-directed RNA polymerase; --- EC=2.7.7.6; [EVALUE: 0.0] [ORG: Ricinus communis] [ACC:B9RLF2]	GO:0003677|DNA binding|F;GO:0005739|mitochondrion|C;GO:0009507|chloroplast|C;GO:0003899|DNA-directed RNA polymerase activity|F;GO:0006350|transcription|P;	6.22425	0.0559048	5.37589	0.16321	7.42126	0.114149	5.50491	0.221324	2.93098e-07	9.1851e-05	0.00111721	0.848361	7.00294	0.590194	1.64288e-07	4.89089e-06	1.91635	15.8188	7.25174	0.000210444	0.00259678	1.06799	6.23378	-0.232983
ppa000783m|pacid:17650064	Serine/threonine-protein phosphatase; --- EC=3.1.3.16; [EVALUE: 0.0] [ORG: Arabidopsis lyrata subsp. lyrata] [ACC:D7LGU6]	GO:0005506|iron ion binding|F;GO:0005515|protein binding|F;GO:0004721|phosphoprotein phosphatase activity|F;GO:0030145|manganese ion binding|F;GO:0005634|nucleus|C;	13.3504	0.0675806	13.1346	0.0112267	13.2348	0.0908634	13.1408	0.0238617	0.00286131	0.00148968	0.00889632	0.215847	4.6416	-2.4485	0.0763449	0.182536	0.0940413	2.02227	-6.88688	0.0996371	0.28416	-0.121806	-1.85214	-6.70653
ppa000784m|pacid:17641328	Predicted protein; [EVALUE: 0.0] [ORG: Populus trichocarpa] [ACC:B9I0P2]	GO:0005643|nuclear pore|C;GO:0006810|transport|P;	12.7329	0.0651515	12.4284	0.0603953	12.6602	0.284145	12.3279	0.0985728	0.020215	0.040137	0.119358	0.3045	2.42814	-5.90707	0.0282421	0.078729	0.33229	2.64974	-5.89841	0.879214	1	0.0277893	0.156693	-8.30061
ppa000785m|pacid:17652337	"Breast carcinoma amplified sequence, putative; [EVALUE: 0.0] [ORG: Ricinus communis] [ACC:B9SFK7]"	GO:0005524|ATP binding|F;GO:0004672|protein kinase activity|F;GO:0006468|protein phosphorylation|P;GO:0042594|response to starvation|P;	11.9022	0.0575975	11.8887	0.0266857	11.1747	0.0396877	11.7554	0.162662	0.000110515	0.854258	1	0.0135675	0.189467	-8.3824	3.11473e-05	0.000316249	-0.580728	-8.10974	1.44188	0.000319927	0.00358684	-0.594296	-5.86843	-0.690823
ppa000786m|pacid:17653448	Putative uncharacterized protein; [EVALUE: 0.0] [ORG: Ricinus communis] [ACC:B9SEH5]	GO:0009902|chloroplast relocation|P;GO:0009707|chloroplast outer membrane|C;	9.26528	0.14629	9.1736	0.26246	8.03256	0.259376	9.08646	0.329052	0.00263021	0.667872	1	0.09168	0.444674	-8.29307	0.000805829	0.0043393	-1.0539	-5.1117	-2.12689	0.00402127	0.0251824	-1.14558	-3.92895	-3.42713
ppa000787m|pacid:17650148	Putative uncharacterized protein; [EVALUE: 0.0] [ORG: Vitis vinifera] [ACC:A5B663]	GO:0005524|ATP binding|F;GO:0006825|copper ion transport|P;GO:0006754|ATP biosynthetic process|P;GO:0005507|copper ion binding|F;GO:0016021|integral to membrane|C;GO:0004008|copper-exporting ATPase activity|F;	12.5878	0.0542972	12.5589	0.0591012	13.4094	0.23237	12.3748	0.23317	0.00017186	0.835975	1	0.0289437	0.21362	-8.37698	4.8752e-05	0.000452589	1.03461	7.63597	0.947493	0.000678009	0.00635834	1.00567	5.24839	-1.50898
ppa000788m|pacid:17663861	Predicted protein; [EVALUE: 0.0] [ORG: Populus trichocarpa] [ACC:B9GJF8]	GO:0005515|protein binding|F;GO:0008270|zinc ion binding|F;GO:0005622|intracellular|C;	6.18133	0.38813	1	0	1	0	3.69381	2.49294	0.00120004	0.000781512	0.00555162	5.18133	5.1358	-1.74999	0.0273452	0.0766088	-2.69381	-2.67014	-5.86555	0.000485014	0.00493123	-7.87514	-5.51963	-1.14456
ppa000789m|pacid:17666471	"Cell division protein ftsH, putative; --- EC=3.6.4.3; [EVALUE: 0.0] [ORG: Ricinus communis] [ACC:B9RHY7]"	GO:0009535|chloroplast thylakoid membrane|C;GO:0005524|ATP binding|F;GO:0004222|metalloendopeptidase activity|F;GO:0008270|zinc ion binding|F;GO:0016021|integral to membrane|C;GO:0004176|ATP-dependent peptidase activity|F;GO:0004252|serine-type endopeptidase activity|F;GO:0030163|protein catabolic process|P;GO:0006508|proteolysis|P;GO:0051301|cell division|P;	7.7097	0.0932021	7.05282	0.119328	8.36775	0.13662	7.20945	0.373466	0.000144013	0.00444139	0.0205158	0.656874	3.86042	-3.62033	0.000112684	0.000882979	1.1583	6.8073	0.0248698	0.0692938	0.222171	0.501429	2.08376	-6.35847
ppa000791m|pacid:17645837	Predicted protein; [EVALUE: 0.0] [ORG: Populus trichocarpa] [ACC:B9GRZ2]	-	11.6434	0.124687	7.41465	0.27594	11.5006	0.283906	8.27026	0.783944	9.26709e-07	1.58579e-06	4.79277e-05	4.22871	11.9217	5.06604	1.29438e-05	0.000156164	3.2303	9.10692	2.41246	0.0802783	0.242056	-0.998411	-1.99032	-6.50066
ppa000792m|pacid:17654307	"Squamosa promoter-binding protein, putative; [EVALUE: 0.0] [ORG: Ricinus communis] [ACC:B9RZZ7]"	GO:0003677|DNA binding|F;GO:0005634|nucleus|C;GO:0046872|metal ion binding|F;GO:0045449|regulation of transcription|P;	12.7943	0.0280974	12.5911	0.0672127	12.6829	0.0182781	12.5519	0.102776	0.00425198	0.00367264	0.0176771	0.20323	3.9919	-3.41766	0.0318979	0.0871652	0.130987	2.57289	-6.02198	0.343898	0.637998	-0.0722423	-1.00339	-7.78241
ppa000794m|pacid:17647693	Putative uncharacterized protein; [EVALUE: 0.0] [ORG: Ricinus communis] [ACC:B9RJN3]	GO:0004872|receptor activity|F;GO:0005488|binding|F;GO:0016740|transferase activity|F;	12.2006	0.304991	11.6926	0.416946	12.2596	0.321642	11.2287	0.181895	0.00568378	0.0790371	0.206024	0.508013	2.00024	-6.57359	0.00333561	0.0136709	1.03093	4.05915	-3.65978	0.182021	0.445109	0.522915	1.45587	-7.25749
ppa000796m|pacid:17649094	Predicted protein; --- Flags: Fragment; [EVALUE: 0.0] [ORG: Populus trichocarpa] [ACC:B9GKH5]	GO:0005874|microtubule|C;GO:0005524|ATP binding|F;GO:0007018|microtubule-based movement|P;GO:0003777|microtubule motor activity|F;	7.53273	0.177047	7.13254	0.145447	8.20355	0.107084	7.39385	0.372877	0.00304504	0.055751	0.156365	0.400188	2.22118	-6.23361	0.00181844	0.00835225	0.809697	4.49411	-3.00802	0.145143	0.375874	0.40951	1.6072	-7.05514
ppa000797m|pacid:17644505	"Serine/threonine protein kinase, putative; --- EC=2.7.11.13; [EVALUE: 0.0] [ORG: Ricinus communis] [ACC:B9RKW8]"	"GO:0009882|blue light photoreceptor activity|F;GO:0008020|G-protein coupled photoreceptor activity|F;GO:0007600|sensory perception|P;GO:0005524|ATP binding|F;GO:0006355|regulation of transcription, DNA-dependent|P;GO:0000160|two-component signal transduction system (phosphorelay)|P;GO:0006468|protein phosphorylation|P;GO:0018298|protein-chromophore linkage|P;GO:0000155|two-component sensor activ…	5.55485	0.111606	1	0	5.62325	0.166205	4.81442	0.0751818	2.4153e-11	7.37803e-12	3.38254e-09	4.55485	53.2617	18.1071	9.68322e-06	0.000124379	0.80883	9.45799	2.73362	6.6324e-10	1.43221e-07	-3.74602	-30.9739	13.5781
ppa000798m|pacid:17659290	"Whole genome shotgun sequence of line PN40024, scaffold_60.assembly12x; --- Flags: Fragment; [EVALUE: 0.0] [ORG: Vitis vinifera] [ACC:D7UA33]"	GO:0005488|binding|F;	9.61411	0.137899	11.2475	0.0558847	9.33596	0.0395201	11.126	0.0145442	3.51554e-10	2.47329e-09	2.98397e-07	-1.63342	-26.4128	12.1344	1.16105e-09	1.0849e-07	-1.79008	-28.946	12.7079	0.109509	0.30476	-0.156657	-1.79123	-6.79534
ppa000799m|pacid:17651051	Putative uncharacterized protein; [EVALUE: 0.0] [ORG: Vitis vinifera] [ACC:A5BA93]	GO:0005524|ATP binding|F;GO:0031224|intrinsic to membrane|C;GO:0004888|transmembrane receptor activity|F;GO:0017111|nucleoside-triphosphatase activity|F;GO:0045087|innate immune response|P;GO:0007165|signal transduction|P;GO:0006915|apoptosis|P;	5.36918	0.21764	5.44489	0.0905324	6.80803	0.0527191	5.49265	0.361582	0.00018231	0.674324	1	-0.0757079	-0.435399	-8.29754	5.22424e-05	0.000479909	1.31538	7.56482	0.871247	0.000410905	0.0043499	1.39109	5.65701	-0.963877
ppa000800m|pacid:17659239	Tubulin gamma complex-associated protein; [EVALUE: 0.0] [ORG: Populus trichocarpa] [ACC:B9N3X7]	GO:0000922|spindle pole|C;GO:0005815|microtubule organizing center|C;GO:0000226|microtubule cytoskeleton organization|P;	8.48682	0.073668	7.98326	0.156877	8.41919	0.0604035	8.06218	0.151016	0.000547189	0.00063714	0.00479464	0.503564	5.29811	-1.52804	0.00517261	0.0195391	0.357009	3.75617	-4.12772	0.306075	0.626748	-0.146555	-1.09032	-7.69241
ppa000801m|pacid:17646158	"Whole genome shotgun sequence of line PN40024, scaffold_1.assembly12x; --- Flags: Fragment; [EVALUE: 0.0] [ORG: Vitis vinifera] [ACC:E0CP03]"	GO:0005524|ATP binding|F;GO:0006754|ATP biosynthetic process|P;GO:0016021|integral to membrane|C;GO:0005388|calcium-transporting ATPase activity|F;GO:0006816|calcium ion transport|P;	11.147	0.0267581	9.72885	0.0717039	11.6655	0.131415	10.2821	0.771212	0.000673505	0.00177545	0.010126	1.41814	4.51168	-2.63779	0.00206584	0.00927165	1.38334	4.40098	-3.14546	0.939455	1	-0.0347952	-0.0782751	-8.3109
ppa000802m|pacid:17657194	"Whole genome shotgun sequence of line PN40024, scaffold_92.assembly12x; --- Flags: Fragment; [EVALUE: 0.0] [ORG: Vitis vinifera] [ACC:D7U8G2]"	GO:0005524|ATP binding|F;GO:0055114|oxidation-reduction process|P;GO:0005515|protein binding|F;GO:0016021|integral to membrane|C;GO:0032440|2-alkenal reductase activity|F;GO:0004872|receptor activity|F;GO:0006468|protein phosphorylation|P;GO:0004674|protein serine/threonine kinase activity|F;	7.77156	0.0911008	9.48447	0.114682	8.01152	0.233196	9.38529	0.141303	2.38925e-07	4.82606e-07	1.86033e-05	-1.71291	-13.8395	6.37838	2.7872e-06	4.6195e-05	-1.37377	-11.0994	4.11313	0.0872026	0.257087	0.339143	1.93756	-6.57993
ppa000803m|pacid:17664526	"ATP-dependent RNA helicase, putative; [EVALUE: 0.0] [ORG: Ricinus communis] [ACC:B9SDJ7]"	GO:0005524|ATP binding|F;GO:0003725|double-stranded RNA binding|F;GO:0008026|ATP-dependent helicase activity|F;GO:0005622|intracellular|C;	9.48814	0.0536788	9.11103	0.124679	10.7684	0.681996	9.2104	0.252891	0.00185603	0.236846	0.48245	0.377105	1.27453	-7.57184	0.00066359	0.00371501	1.55797	5.26555	-1.91569	0.0215178	0.0919592	1.18086	2.82208	-5.18646
ppa000805m|pacid:17651776	Predicted protein; [EVALUE: 0.0] [ORG: Populus trichocarpa] [ACC:B9H8Y8]	GO:0005488|binding|F;	12.0626	0.0875676	12.1255	0.0187412	11.7859	0.0746953	12.1873	0.0816597	0.000281328	0.299926	0.582381	-0.0629257	-1.10523	-7.76447	8.75353e-05	0.000726414	-0.401365	-7.04959	0.30267	0.00271973	0.0186061	-0.338439	-4.2033	-3.00906
ppa000806m|pacid:17668415	Phosphoenolpyruvate carboxylase; [EVALUE: 0.0] [ORG: Ricinus communis] [ACC:A6YM33]	GO:0005737|cytoplasm|C;GO:0006099|tricarboxylic acid cycle|P;GO:0008964|phosphoenolpyruvate carboxylase activity|F;GO:0015977|carbon fixation|P;GO:0015979|photosynthesis|P;	11.3891	0.181353	11.6961	0.0609763	11.4818	0.0397462	11.8727	0.105561	0.00150093	0.00807525	0.0329061	-0.30705	-3.45707	-4.25366	0.0020659	0.00927165	-0.390885	-4.40096	-3.14549	0.522535	0.874658	-0.0838347	-0.667433	-8.07146
ppa000807m|pacid:17662177	Predicted protein; [EVALUE: 0.0] [ORG: Populus trichocarpa] [ACC:B9H2Q0]	GO:0003924|GTPase activity|F;GO:0005525|GTP binding|F;	11.6576	0.020483	11.3589	0.0505631	11.8454	0.0266837	11.5817	0.0693386	1.24519e-05	3.13436e-05	0.000486987	0.298755	8.10294	1.77314	7.87231e-05	0.00066741	0.263741	7.15328	0.419469	0.52006	0.871249	-0.035014	-0.671513	-8.06856
ppa000808m|pacid:17642556	Predicted protein; --- Flags: Fragment; [EVALUE: 0.0] [ORG: Populus trichocarpa] [ACC:B9H2C6]	GO:0005524|ATP binding|F;GO:0055114|oxidation-reduction process|P;GO:0005515|protein binding|F;GO:0016021|integral to membrane|C;GO:0032440|2-alkenal reductase activity|F;GO:0004872|receptor activity|F;GO:0006468|protein phosphorylation|P;GO:0004674|protein serine/threonine kinase activity|F;	9.38977	0.0789219	11.1497	0.0269408	9.20991	0.0781621	9.85979	0.13673	9.43464e-09	4.30549e-09	4.51773e-07	-1.75995	-24.6951	11.5377	1.28146e-05	0.000154924	-0.649877	-9.11886	2.42356	2.96156e-06	8.80784e-05	1.11007	11.014	4.45816
ppa000809m|pacid:17666299	Lon protease homolog; --- EC=3.4.21.-; [EVALUE: 0.0] [ORG: Populus trichocarpa] [ACC:B9I6Z6]	GO:0005759|mitochondrial matrix|C;GO:0003677|DNA binding|F;GO:0005524|ATP binding|F;GO:0004176|ATP-dependent peptidase activity|F;GO:0004252|serine-type endopeptidase activity|F;GO:0005782|peroxisomal matrix|C;GO:0006508|proteolysis|P;	9.17632	0.0582659	8.2969	0.419067	11.2758	0.137931	8.6827	0.730618	0.000121983	0.0320048	0.0994726	0.879419	2.57078	-5.67903	5.1464e-05	0.000473927	2.59306	7.58022	0.887798	0.0071052	0.0393413	1.71364	3.54221	-4.03121
ppa000810m|pacid:17654969	"Whole genome shotgun sequence of line PN40024, scaffold_102.assembly12x; --- Flags: Fragment; [EVALUE: 0.0] [ORG: Vitis vinifera] [ACC:D7U1N9]"	GO:0005488|binding|F;	12.7165	0.109273	12.8078	0.0722484	13.3834	0.173599	13.08	0.145787	0.0455329	0.407378	0.733748	-0.0913462	-0.872459	-7.99477	0.0191217	0.0581159	0.303345	2.89729	-5.49878	0.0275416	0.110445	0.394691	2.66561	-5.43882
ppa000811m|pacid:17662092	Predicted protein; [EVALUE: 0.0] [ORG: Populus trichocarpa] [ACC:B9GS36]	GO:0003677|DNA binding|F;GO:0003950|NAD+ ADP-ribosyltransferase activity|F;GO:0008270|zinc ion binding|F;GO:0006471|protein ADP-ribosylation|P;GO:0005634|nucleus|C;GO:0051287|NAD or NADH binding|F;	8.79752	0.148737	7.50167	0.143427	8.30031	0.132614	7.66539	0.067357	1.46152e-06	9.42599e-07	3.14552e-05	1.29585	12.7283	5.64013	0.000209821	0.00146505	0.634924	6.23642	-0.657685	0.00159581	0.0123264	-0.660929	-4.59043	-2.43577
ppa000813m|pacid:17645718	LRR receptor-like protein kinase m1'; [EVALUE: 0.0] [ORG: Malus x domestica] [ACC:A4L9Q9]	GO:0005524|ATP binding|F;GO:0055114|oxidation-reduction process|P;GO:0005515|protein binding|F;GO:0016021|integral to membrane|C;GO:0005886|plasma membrane|C;GO:0032440|2-alkenal reductase activity|F;GO:0004709|MAP kinase kinase kinase activity|F;GO:0004872|receptor activity|F;GO:0006468|protein phosphorylation|P;GO:0007275|multicellular organismal development|P;	7.88108	0.138276	7.96972	0.189167	7.11936	0.111505	7.98553	0.388689	0.0047753	0.64745	1	-0.0886407	-0.474313	-8.27821	0.00150323	0.00715669	-0.866173	-4.63485	-2.80255	0.0178307	0.0799031	-0.777533	-2.94195	-4.99289
ppa000814m|pacid:17662841	"Helicase, putative; [EVALUE: 0.0] [ORG: Ricinus communis] [ACC:B9SPB9]"	GO:0005524|ATP binding|F;GO:0008026|ATP-dependent helicase activity|F;GO:0003676|nucleic acid binding|F;	9.29175	0.0896939	9.16295	0.0482368	10.7678	0.687327	9.02867	0.13367	0.000784945	0.660573	1	0.128799	0.455216	-8.28789	0.000232147	0.00158851	1.73918	6.14684	-0.768506	0.0035045	0.0226735	1.61038	4.02459	-3.28034
ppa000815m|pacid:17652079	"Homeobox protein LUMINIDEPENDENS, putative; [EVALUE: 0.0] [ORG: Ricinus communis] [ACC:B9S3T8]"	"GO:0006355|regulation of transcription, DNA-dependent|P;GO:0030528|transcription regulator activity|F;GO:0005515|protein binding|F;GO:0043565|sequence-specific DNA binding|F;GO:0003700|sequence-specific DNA binding transcription factor activity|F;GO:0005634|nucleus|C;"	7.17214	0.010388	7.07947	0.119042	7.43751	0.0814623	7.21019	0.027444	0.00911892	0.152573	0.353084	0.092668	1.57414	-7.18829	0.00443466	0.0172276	0.227321	3.86146	-3.9639	0.142922	0.371634	0.134653	1.61738	-7.04113
ppa000817m|pacid:17649989	Predicted protein; [EVALUE: 0.0] [ORG: Populus trichocarpa] [ACC:B9ICC8]	"GO:0005515|protein binding|F;GO:0016246|RNA interference|P;GO:0016788|hydrolase activity, acting on ester bonds|F;GO:0003676|nucleic acid binding|F;GO:0016442|RNA-induced silencing complex|C;"	14.098	0.10547	14.6714	0.0394336	14.3286	0.0921327	14.4131	0.0571024	4.04886e-05	1.22351e-05	0.000240031	-0.573431	-9.17416	2.81041	0.21183	0.403068	-0.0845213	-1.35223	-7.8242	0.000478394	0.0048789	0.48891	5.53094	-1.12959
ppa000818m|pacid:17655702	Predicted protein; [EVALUE: 0.0] [ORG: Populus trichocarpa] [ACC:B9N3G8]	GO:0005488|binding|F;	9.41558	0.00605319	10.9459	0.869618	8.70916	0.129967	10.0325	1.01342	0.0157743	0.0205192	0.0693673	-1.53031	-2.85232	-5.22533	0.0377582	0.100464	-1.32337	-2.46661	-6.19217	0.791686	1	0.20694	0.27274	-8.27288
ppa000819m|pacid:17654295	Putative uncharacterized protein; [EVALUE: 0.0] [ORG: Vitis vinifera] [ACC:A5ASD5]	GO:0005886|plasma membrane|C;	9.30464	0.0558348	8.69729	0.243793	8.00018	0.19719	8.44276	0.248902	0.0048357	0.00516241	0.0230541	0.607351	3.75752	-3.78032	0.0245594	0.070042	-0.442585	-2.73815	-5.75586	0.00159001	0.0122975	-1.04994	-4.59313	-2.43184
ppa000820m|pacid:17663080	"Whole genome shotgun sequence of line PN40024, scaffold_8.assembly12x; --- Flags: Fragment; [EVALUE: 0.0] [ORG: Vitis vinifera] [ACC:D7SU50]"	"GO:0016310|phosphorylation|P;GO:0005524|ATP binding|F;GO:0016773|phosphotransferase activity, alcohol group as acceptor|F;GO:0005737|cytoplasm|C;GO:0016301|kinase activity|F;"	12.1941	0.0343602	13.6124	0.114359	12.1598	0.0381239	13.305	0.161201	3.65907e-08	7.69419e-08	4.40914e-06	-1.41831	-17.3686	8.39786	4.33831e-07	1.0594e-05	-1.14523	-14.0244	6.17552	0.0443955	0.158822	0.273081	2.36466	-5.92004
ppa000821m|pacid:17667714	"Kinesin heavy chain, putative; [EVALUE: 0.0] [ORG: Ricinus communis] [ACC:B9SAW6]"	GO:0005874|microtubule|C;GO:0005524|ATP binding|F;GO:0007018|microtubule-based movement|P;GO:0003777|microtubule motor activity|F;	9.22497	0.114762	7.36042	0.123728	7.75714	0.181573	8.01381	0.207448	1.17755e-06	3.45888e-07	1.43558e-05	1.86455	14.4252	6.7454	0.0808571	0.191355	-0.256671	-1.98575	-6.94219	1.96307e-06	6.27676e-05	-2.12123	-11.6043	4.91146
ppa000825m|pacid:17641530	"Whole genome shotgun sequence of line PN40024, scaffold_3.assembly12x; --- Flags: Fragment; [EVALUE: 0.0] [ORG: Vitis vinifera] [ACC:D7TJZ3]"	GO:0006397|mRNA processing|P;GO:0005634|nucleus|C;GO:0005488|binding|F;	6.21341	0.0151444	5.85324	0.0771075	6.21037	0.130867	5.88218	0.0355529	0.000151207	0.000369484	0.00320823	0.360169	5.74616	-0.934371	0.000688693	0.00383373	0.328188	5.23593	-1.9561	0.72723	1	-0.031981	-0.360784	-8.24204
ppa000826m|pacid:17664953	"RNA binding protein, putative; [EVALUE: 0.0] [ORG: Ricinus communis] [ACC:B9RE60]"	GO:0006396|RNA processing|P;GO:0003723|RNA binding|F;GO:0005622|intracellular|C;	11.4101	0.0307132	11.4895	0.0922179	11.7877	0.101688	11.3337	0.0535644	0.000169098	0.222528	0.458219	-0.0793457	-1.31809	-7.51923	5.34399e-05	0.000488649	0.453985	7.54161	0.846262	0.000203258	0.00253223	0.53333	6.26476	-0.194966
ppa000827m|pacid:17664655	Phosphorylase; --- EC=2.4.1.1; [EVALUE: 0.0] [ORG: Ricinus communis] [ACC:B9SJB6]	GO:0009501|amyloplast|C;GO:0005975|carbohydrate metabolic process|P;GO:0030170|pyridoxal phosphate binding|F;GO:0009507|chloroplast|C;GO:0004645|phosphorylase activity|F;	12.558	0.241137	12.9201	0.175425	12.0963	0.187762	12.8171	0.0247272	0.00131311	0.0323544	0.10036	-0.362178	-2.56393	-5.69003	0.000815046	0.00437628	-0.720812	-5.10277	-2.13925	0.108833	0.303275	-0.358634	-1.79523	-6.78954
ppa000828m|pacid:17666042	"Whole genome shotgun sequence of line PN40024, scaffold_41.assembly12x; --- Flags: Fragment; [EVALUE: 9e-73] [ORG: Vitis vinifera] [ACC:D7U914]"	GO:0005524|ATP binding|F;GO:0005515|protein binding|F;GO:0006915|apoptosis|P;GO:0006952|defense response|P;	6.96495	0.153542	5.53485	0.140876	6.83942	0.298801	6.09618	0.198889	2.84741e-05	1.97229e-05	0.000347366	1.4301	8.61684	2.28373	0.00185829	0.00850237	0.743233	4.47822	-3.03139	0.0182683	0.0813647	-0.686871	-2.92645	-5.01792
ppa000830m|pacid:17660937	Putative uncharacterized protein; [EVALUE: 0.0] [ORG: Vitis vinifera] [ACC:A5BRS2]	GO:0003746|translation elongation factor activity|F;GO:0003924|GTPase activity|F;GO:0005525|GTP binding|F;	12.5407	0.0395979	12.2283	0.0334283	13.1014	0.109133	12.3518	0.0775054	1.48365e-06	0.000533218	0.00419923	0.312394	5.44207	-1.33428	7.68224e-07	1.65497e-05	0.749623	13.0588	5.54194	0.000571415	0.00557567	0.437229	5.38586	-1.32301
ppa000831m|pacid:17650548	Putative uncharacterized protein; [EVALUE: 0.0] [ORG: Ricinus communis] [ACC:B9SS55]	GO:0005515|protein binding|F;GO:0005618|cell wall|C;	8.30343	0.145675	7.01396	0.218942	1	0	7.23574	0.999564	7.47951e-07	0.0135187	0.0498833	1.28947	3.11994	-4.79341	2.40853e-07	6.6396e-06	-6.23574	-15.0877	6.82782	8.60412e-07	3.40509e-05	-7.52521	-12.8747	5.82017
ppa000832m|pacid:17645005	"Whole genome shotgun sequence of line PN40024, scaffold_57.assembly12x; --- Flags: Fragment; [EVALUE: 0.0] [ORG: Vitis vinifera] [ACC:D7TD08]"	GO:0005515|protein binding|F;GO:0008270|zinc ion binding|F;	11.2872	0.0504652	11.3753	0.0534066	11.3722	0.0410824	11.2762	0.0676037	0.0461548	0.0741266	0.195866	-0.088138	-2.041	-6.51171	0.0557652	0.139729	0.095912	2.22102	-6.58043	0.015942	0.0731104	0.18405	3.01371	-4.87705
ppa000834m|pacid:17662396	Putative uncharacterized protein; [EVALUE: 0.0] [ORG: Vitis vinifera] [ACC:A5AI36]	GO:0005488|binding|F;	8.71725	0.0692826	7.81652	0.0789752	9.14069	0.0447054	7.98877	0.139554	8.03355e-08	1.09448e-06	3.54268e-05	0.900731	12.4917	5.47529	1.51701e-07	4.60889e-06	1.15192	15.9753	7.34004	0.0379583	0.140989	0.25119	2.46328	-5.76327
ppa000835m|pacid:17657202	"RNA recognition motif-containing protein, putative; [EVALUE: 0.0] [ORG: Ricinus communis] [ACC:B9SU08]"	GO:0000166|nucleotide binding|F;GO:0003676|nucleic acid binding|F;	10.7064	0.723169	9.62797	0.127951	9.90619	0.0364392	9.66313	0.237958	0.0206986	0.00768754	0.031664	1.07847	3.48973	-4.2018	0.453346	0.757016	0.243061	0.786497	-8.41565	0.0908343	0.265093	-0.835413	-1.91148	-6.61883
ppa000836m|pacid:17647022	"Copper-transporting atpase p-type, putative; --- EC=3.6.3.4; [EVALUE: 0.0] [ORG: Ricinus communis] [ACC:B9RC99]"	GO:0005524|ATP binding|F;GO:0006825|copper ion transport|P;GO:0006754|ATP biosynthetic process|P;GO:0005507|copper ion binding|F;GO:0016021|integral to membrane|C;GO:0004008|copper-exporting ATPase activity|F;	12.8052	0.0375237	11.5281	0.404459	13.4344	0.0200904	11.459	0.583874	9.60278e-05	0.00183231	0.0103689	1.27713	4.48853	-2.67175	9.77953e-05	0.000792575	1.97536	6.94249	0.180716	0.11939	0.324869	0.698227	1.73521	-6.87585
ppa000837m|pacid:17658367	Predicted protein; [EVALUE: 0.0] [ORG: Populus trichocarpa] [ACC:B9GYR6]	GO:0005524|ATP binding|F;GO:0055114|oxidation-reduction process|P;GO:0005515|protein binding|F;GO:0016021|integral to membrane|C;GO:0005886|plasma membrane|C;GO:0032440|2-alkenal reductase activity|F;GO:0004709|MAP kinase kinase kinase activity|F;GO:0004872|receptor activity|F;GO:0006468|protein phosphorylation|P;GO:0007275|multicellular organismal development|P;	6.08988	0.311573	7.76984	0.502345	1	0	7.04159	1.10524	3.9467e-06	0.00947026	0.0374886	-1.67996	-3.35189	-4.42126	1.45264e-06	2.72771e-05	-6.04159	-12.0543	4.83556	0.000230388	0.00279201	-4.36163	-6.15355	-0.332035
ppa000838m|pacid:17646951	Predicted protein; [EVALUE: 0.0] [ORG: Populus trichocarpa] [ACC:B9IA97]	GO:0005524|ATP binding|F;GO:0055114|oxidation-reduction process|P;GO:0005515|protein binding|F;GO:0016021|integral to membrane|C;GO:0032440|2-alkenal reductase activity|F;GO:0004872|receptor activity|F;GO:0006468|protein phosphorylation|P;GO:0004674|protein serine/threonine kinase activity|F;	2.2817	2.21998	6.41436	0.267883	1	0	6.42326	0.385517	0.000193649	0.00167475	0.00971151	-4.13265	-4.55471	-2.57484	0.000281942	0.00185595	-5.42326	-5.97712	-0.981326	0.342804	0.636403	-1.29061	-1.0058	-7.78
ppa000840m|pacid:17667685	Putative uncharacterized protein; [EVALUE: 0.0] [ORG: Ricinus communis] [ACC:B9SP67]	-	13.6967	0.0676498	12.856	0.0898437	13.0206	0.117579	13.1361	0.0325946	3.31833e-06	9.78053e-07	3.23126e-05	0.840755	12.6694	5.59939	0.118388	0.263557	-0.115514	-1.74069	-7.30283	5.44099e-06	0.000144511	-0.956269	-10.1895	3.7875
ppa000843m|pacid:17655731	TRNA-binding arm; t-snare; [EVALUE: 0.0] [ORG: Medicago truncatula] [ACC:Q2HU52]	GO:0005515|protein binding|F;GO:0005634|nucleus|C;GO:0005794|Golgi apparatus|C;	12.5638	0.0463828	12.5084	0.0614133	12.3314	0.062979	12.5476	0.063562	0.0043646	0.273381	0.54171	0.0553487	1.17255	-7.6902	0.00161589	0.00759521	-0.216247	-4.58117	-2.88061	0.00329146	0.0215953	-0.271596	-4.06849	-3.21332
ppa000844m|pacid:17668053	"Whole genome shotgun sequence of line PN40024, scaffold_74.assembly12x; --- Flags: Fragment; [EVALUE: 0.0] [ORG: Vitis vinifera] [ACC:D7UBV4]"	"GO:0003677|DNA binding|F;GO:0006284|base-excision repair|P;GO:0051539|4 iron, 4 sulfur cluster binding|F;GO:0005634|nucleus|C;GO:0046872|metal ion binding|F;GO:0004519|endonuclease activity|F;GO:0045449|regulation of transcription|P;"	6.47609	0.294721	2.39426	2.41494	8.00802	2.72299	5.0668	0.429535	0.0257919	0.0231229	0.0762355	4.08183	2.77638	-5.34796	0.0789976	0.187753	2.94122	2.00056	-6.91981	0.597665	0.964497	-1.14062	-0.54859	-8.14887
ppa000845m|pacid:17662114	"Whole genome shotgun sequence of line PN40024, scaffold_150.assembly12x; --- Flags: Fragment; [EVALUE: 0.0] [ORG: Vitis vinifera] [ACC:D7TFI4]"	GO:0000166|nucleotide binding|F;GO:0003676|nucleic acid binding|F;	9.51398	0.0223935	8.99278	0.155478	10.2815	0.754004	8.98688	0.168981	0.00647388	0.135397	0.319961	0.521196	1.65299	-7.07978	0.00312028	0.0129794	1.29466	4.10604	-3.58834	0.119507	0.325116	0.77346	1.73457	-6.87676
ppa000847m|pacid:17652982	"Erecta, putative; --- EC=1.3.1.74; [EVALUE: 0.0] [ORG: Ricinus communis] [ACC:B9RQX5]"	GO:0005524|ATP binding|F;GO:0055114|oxidation-reduction process|P;GO:0004713|protein tyrosine kinase activity|F;GO:0005515|protein binding|F;GO:0016021|integral to membrane|C;GO:0005886|plasma membrane|C;GO:0032440|2-alkenal reductase activity|F;GO:0004709|MAP kinase kinase kinase activity|F;GO:0004872|receptor activity|F;GO:0006468|protein phosphorylation|P;	9.04465	0.150919	8.65636	0.140562	8.36081	0.163433	8.94879	0.222769	0.00269673	0.0217124	0.0724395	0.38829	2.81636	-5.28341	0.00249529	0.0107892	-0.587981	-4.26477	-3.34858	0.000921323	0.00810851	-0.976271	-5.00712	-1.84178
ppa000848m|pacid:17646534	Predicted protein; [EVALUE: 0.0] [ORG: Populus trichocarpa] [ACC:B9MZP5]	GO:0005524|ATP binding|F;GO:0004672|protein kinase activity|F;GO:0006468|protein phosphorylation|P;GO:0042594|response to starvation|P;	9.06333	0.163457	7.94223	0.0641712	8.3432	0.0716571	8.25732	0.108865	3.17973e-06	8.90253e-07	2.99346e-05	1.1211	12.8198	5.70316	0.353682	0.619583	0.0858853	0.982103	-8.23876	2.45554e-05	0.000481099	-1.03521	-8.37053	2.12653
ppa000849m|pacid:17646224	Putative uncharacterized protein; [EVALUE: 0.0] [ORG: Vitis vinifera] [ACC:A5BML7]	GO:0008270|zinc ion binding|F;GO:0042779|tRNA 3'-trailer cleavage|P;GO:0042781|3'-tRNA processing endoribonuclease activity|F;	11.6112	0.0891147	9.69962	0.156054	11.9113	0.0500939	10.2761	0.984733	0.000692854	0.00125605	0.00788668	1.91156	4.76969	-2.26418	0.00323671	0.0133463	1.63526	4.08027	-3.62757	0.63847	1	-0.276298	-0.487489	-8.18319
ppa000850m|pacid:17642183	Predicted protein; --- Flags: Fragment; [EVALUE: 0.0] [ORG: Populus trichocarpa] [ACC:B9IAV7]	GO:0006396|RNA processing|P;GO:0005737|cytoplasm|C;GO:0005975|carbohydrate metabolic process|P;GO:0030246|carbohydrate binding|F;GO:0004540|ribonuclease activity|F;	7.28948	0.0827429	7.27108	0.121397	7.6558	0.0514314	7.27864	0.0875169	0.00217114	0.802987	1	0.0183932	0.257563	-8.36547	0.000650589	0.00365389	0.377156	5.28138	-1.89415	0.00699788	0.0389061	0.358762	3.55237	-4.01514
ppa000852m|pacid:17642865	Putative uncharacterized protein; [EVALUE: 0.0] [ORG: Ricinus communis] [ACC:B9S589]	GO:0016020|membrane|C;GO:0005515|protein binding|F;	9.25381	0.137914	8.09675	0.349262	9.55584	0.114109	8.95006	0.358423	0.000801275	0.000531884	0.00419094	1.15706	5.44411	-1.33155	0.0205842	0.0607153	0.605787	2.85031	-5.5747	0.102471	0.289938	-0.551271	-1.8341	-6.73297
ppa000853m|pacid:17659309	"ERD1 protein, chloroplast, putative; [EVALUE: 0.0] [ORG: Ricinus communis] [ACC:B9RA30]"	GO:0003677|DNA binding|F;GO:0008233|peptidase activity|F;GO:0005524|ATP binding|F;GO:0006289|nucleotide-excision repair|P;GO:0005515|protein binding|F;GO:0017111|nucleoside-triphosphatase activity|F;GO:0009507|chloroplast|C;GO:0004518|nuclease activity|F;GO:0019538|protein metabolic process|P;	12.4067	0.0933274	12.625	0.170075	12.3952	0.0349938	12.7545	0.162597	0.00982696	0.0637395	0.173671	-0.218333	-2.13663	-6.36497	0.00738367	0.0262038	-0.359342	-3.51657	-4.50479	0.356637	0.655679	-0.141009	-0.975761	-7.8098
ppa000854m|pacid:17646544	"Whole genome shotgun sequence of line PN40024, scaffold_14.assembly12x; --- Flags: Fragment; [EVALUE: 0.0] [ORG: Vitis vinifera] [ACC:E0CS55]"	GO:0005524|ATP binding|F;GO:0055114|oxidation-reduction process|P;GO:0005515|protein binding|F;GO:0016021|integral to membrane|C;GO:0032440|2-alkenal reductase activity|F;GO:0004872|receptor activity|F;GO:0006468|protein phosphorylation|P;GO:0004674|protein serine/threonine kinase activity|F;	7.17132	0.215525	9.20528	0.314667	7.80102	0.28626	8.71276	0.682359	0.00044195	0.000242055	0.00233993	-2.03396	-6.11007	-0.472197	0.0245317	0.0699766	-0.911734	-2.73887	-5.75471	0.0430662	0.155334	1.12223	2.3838	-5.88971
ppa000856m|pacid:17659257	Predicted protein; [EVALUE: 0.0] [ORG: Populus trichocarpa] [ACC:B9ILS6]	GO:0005488|binding|F;	11.7849	0.0436312	11.4716	0.0624855	11.7365	0.0913226	11.5341	0.0188881	0.000155553	0.000155987	0.00165837	0.313298	6.50427	0.00899973	0.00272234	0.0115861	0.202432	4.20262	-3.44208	0.140743	0.367617	-0.110866	-1.62751	-7.02715
ppa000858m|pacid:17648618	Predicted protein; [EVALUE: 0.0] [ORG: Populus trichocarpa] [ACC:B9II82]	GO:0003779|actin binding|F;GO:0007010|cytoskeleton organization|P;	12.207	0.130472	12.5639	0.0392659	12.2197	0.0999156	12.2905	0.0807134	0.00369489	0.00126164	0.00790841	-0.356912	-4.76632	-2.26899	0.370597	0.643166	-0.0708623	-0.94632	-8.27351	0.026037	0.106361	0.286049	2.70115	-5.38158
ppa000859m|pacid:17659963	Putative uncharacterized protein; [EVALUE: 0.0] [ORG: Vitis vinifera] [ACC:A5ASG4]	GO:0005488|binding|F;	8.87121	0.118606	8.02289	0.216195	7.33289	0.228513	7.56089	0.297667	0.00354471	0.00133363	0.00823319	0.84832	4.72448	-2.32897	0.238462	0.446087	-0.227994	-1.26975	-7.92456	0.00258847	0.0179096	-1.07631	-4.23856	-2.95602
ppa000860m|pacid:17658856	"Serine-threonine protein kinase, plant-type, putative; --- EC=1.3.1.74; --- EC=2.7.12.1; [EVALUE: 0.0] [ORG: Ricinus communis] [ACC:B9SN92]"	GO:0005524|ATP binding|F;GO:0055114|oxidation-reduction process|P;GO:0005515|protein binding|F;GO:0016021|integral to membrane|C;GO:0032440|2-alkenal reductase activity|F;GO:0004872|receptor activity|F;GO:0006468|protein phosphorylation|P;GO:0004674|protein serine/threonine kinase activity|F;	1	0	1	0	5.56894	0.252246	1	0	1.05616e-10	1	1	0	0	-8.40245	2.83689e-11	5.87079e-09	4.56894	45.2952	16.7016	5.02727e-10	1.21254e-07	4.56894	32.0285	13.8678
ppa000861m|pacid:17647368	"Whole genome shotgun sequence of line PN40024, scaffold_52.assembly12x; --- Flags: Fragment; [EVALUE: 0.0] [ORG: Vitis vinifera] [ACC:D7SQC6]"	GO:0003779|actin binding|F;GO:0007010|cytoskeleton organization|P;	12.6072	0.129186	12.3028	0.0220041	13.1442	0.0343795	12.5113	0.239884	0.000622403	0.0235958	0.0775082	0.304453	2.76353	-5.3687	0.00036999	0.0023105	0.632916	5.74501	-1.27856	0.066668	0.215829	0.328463	2.10822	-6.3209
ppa000862m|pacid:17667636	"O-linked n-acetylglucosamine transferase, ogt, putative; [EVALUE: 0.0] [ORG: Ricinus communis] [ACC:B9S7R2]"	"GO:0005488|binding|F;GO:0016757|transferase activity, transferring glycosyl groups|F;"	14.5781	0.0616635	14.1743	0.0520598	14.4242	0.0355959	14.4454	0.0950735	0.000148078	4.22306e-05	0.000612212	0.403803	7.78539	1.44478	0.693195	1	-0.0211877	-0.408502	-8.6572	0.000349176	0.00384152	-0.424991	-5.79396	-0.786315
ppa000865m|pacid:17642141	Predicted protein; [EVALUE: 0.0] [ORG: Populus trichocarpa] [ACC:B9I2J8]	GO:0005874|microtubule|C;GO:0005524|ATP binding|F;GO:0007018|microtubule-based movement|P;GO:0003777|microtubule motor activity|F;	5.50868	0.136973	7.73789	0.51898	1	0	6.75723	0.966824	1.64903e-06	0.000881702	0.00605548	-2.22921	-5.0413	-1.8809	7.86795e-07	1.68429e-05	-5.75723	-13.0198	5.51545	0.000418531	0.00440538	-3.52802	-5.64167	-0.983924
ppa000866m|pacid:17666003	Putative uncharacterized protein; [EVALUE: 0.0] [ORG: Vitis vinifera] [ACC:A5AFZ6]	GO:0003743|translation initiation factor activity|F;GO:0031047|gene silencing by RNA|P;	9.81999	0.117103	9.70966	0.158703	9.19133	0.0814187	9.53487	0.0659566	0.0108785	0.250364	0.504521	0.110332	1.23537	-7.6181	0.00453138	0.0175357	-0.343546	-3.84664	-3.98689	0.00658069	0.037141	-0.453877	-3.59352	-3.95018
ppa000868m|pacid:17657531	DNA-directed RNA polymerase; --- EC=2.7.7.6; [EVALUE: 0.0] [ORG: Populus trichocarpa] [ACC:B9HB51]	GO:0003677|DNA binding|F;GO:0005739|mitochondrion|C;GO:0009507|chloroplast|C;GO:0003899|DNA-directed RNA polymerase activity|F;GO:0006350|transcription|P;	6.01327	0.110633	5.31423	0.181284	6.69121	0.138159	5.37804	0.241915	1.42801e-05	0.000941501	0.0063448	0.699046	4.99031	-1.95206	1.0368e-05	0.000131251	1.31316	9.37433	2.658	0.0139432	0.0658908	0.614115	3.09997	-4.73797
ppa000870m|pacid:17647589	"Translation elongation factor, putative; [EVALUE: 0.0] [ORG: Ricinus communis] [ACC:B9RPP6]"	GO:0003746|translation elongation factor activity|F;GO:0003924|GTPase activity|F;GO:0005525|GTP binding|F;	8.69952	0.0171156	8.00053	0.163983	9.42602	0.013763	8.26211	0.178312	1.65298e-06	7.61463e-05	0.000959802	0.698996	7.18603	0.796239	1.54026e-06	2.8598e-05	1.16391	11.9656	4.77062	0.00907902	0.0473826	0.464914	3.37965	-4.28942
ppa000871m|pacid:17663352	Tir-nbs resistance protein; [EVALUE: 0.0] [ORG: Populus trichocarpa] [ACC:B9GHK5]	GO:0005524|ATP binding|F;GO:0031224|intrinsic to membrane|C;GO:0017111|nucleoside-triphosphatase activity|F;GO:0004888|transmembrane receptor activity|F;GO:0045087|innate immune response|P;GO:0007165|signal transduction|P;GO:0006915|apoptosis|P;	5.12655	0.118036	1	0	1	0	2.37661	2.38437	0.00545276	0.00230173	0.0123233	4.12655	4.32277	-2.91713	0.185766	0.360335	-1.37661	-1.44207	-7.71034	0.0032548	0.021427	-5.50316	-4.07636	-3.20134
ppa000872m|pacid:17652745	"Whole genome shotgun sequence of line PN40024, scaffold_16.assembly12x; --- Flags: Fragment; [EVALUE: 1e-173] [ORG: Vitis vinifera] [ACC:D7TBX7]"	GO:0005524|ATP binding|F;GO:0004715|non-membrane spanning protein tyrosine kinase activity|F;GO:0006468|protein phosphorylation|P;GO:0004674|protein serine/threonine kinase activity|F;	8.51169	0.0356084	6.24773	0.414624	6.48963	0.182946	6.40917	0.260916	1.24528e-05	3.45009e-06	8.80245e-05	2.26396	10.8017	4.20786	0.710666	1	0.0804599	0.383887	-8.66792	6.35152e-05	0.00101163	-2.1835	-7.36653	1.08091
ppa000873m|pacid:17656585	Predicted protein; [EVALUE: 0.0] [ORG: Populus trichocarpa] [ACC:B9I2K4]	GO:0008565|protein transporter activity|F;GO:0016192|vesicle-mediated transport|P;GO:0005515|protein binding|F;GO:0006886|intracellular protein transport|P;GO:0030117|membrane coat|C;GO:0005794|Golgi apparatus|C;	9.58688	0.0667009	9.11821	0.00303522	9.91439	0.051563	9.14475	0.151518	2.92544e-06	0.000118755	0.00135613	0.468664	6.75772	0.308129	2.79121e-06	4.62358e-05	0.76963	11.0974	4.11154	0.0146379	0.068511	0.300966	3.06861	-4.78851
ppa000874m|pacid:17640354	Uncharacterized protein; [EVALUE: 0.0] [ORG: Arabidopsis thaliana] [ACC:Q2V2Q9]	GO:0005515|protein binding|F;	7.73697	0.108605	8.25297	0.121342	8.16597	0.187958	8.35924	0.100194	0.00260374	0.00118678	0.00755039	-0.515996	-4.81268	-2.20282	0.107592	0.24275	-0.193272	-1.80264	-7.21355	0.0645731	0.210695	0.322724	2.12842	-6.28977
ppa000877m|pacid:17655505	Putative uncharacterized protein; [EVALUE: 0.0] [ORG: Ricinus communis] [ACC:B9R8B2]	"GO:0003677|DNA binding|F;GO:0006355|regulation of transcription, DNA-dependent|P;GO:0003746|translation elongation factor activity|F;GO:0005515|protein binding|F;GO:0006354|transcription elongation, DNA-dependent|P;GO:0005634|nucleus|C;GO:0003702|RNA polymerase II transcription factor activity|F;"	11.331	0.0491578	11.2534	0.046904	11.7555	0.0883744	11.2565	0.0303289	1.1418e-05	0.13022	0.309849	0.0775583	1.67856	-7.04402	3.45456e-06	5.50219e-05	0.499016	10.8	3.87522	0.000165565	0.00214983	0.421458	6.4498	0.0295968
ppa000878m|pacid:17656311	"Whole genome shotgun sequence of line PN40024, scaffold_14.assembly12x; --- Flags: Fragment; [EVALUE: 0.0] [ORG: Vitis vinifera] [ACC:E0CS66]"	GO:0003677|DNA binding|F;GO:0006260|DNA replication|P;GO:0008408|3'-5' exonuclease activity|F;GO:0005622|intracellular|C;GO:0003887|DNA-directed DNA polymerase activity|F;	11.1899	0.0650276	9.30263	0.0489151	11.2277	0.101579	9.40456	0.135088	9.00909e-10	3.6939e-09	3.98006e-07	1.8873	25.1586	11.7029	4.91243e-09	3.29708e-07	1.8231	24.3027	11.1277	0.561178	0.92184	-0.0642007	-0.605159	-8.11375
ppa000879m|pacid:17654129	"Importin-alpha re-exporter, putative; [EVALUE: 0.0] [ORG: Ricinus communis] [ACC:B9SBF8]"	GO:0008262|importin-alpha export receptor activity|F;GO:0005737|cytoplasm|C;GO:0008283|cell proliferation|P;GO:0005634|nucleus|C;GO:0006886|intracellular protein transport|P;	11.6732	0.0190155	11.6396	0.431555	11.9301	0.0664659	11.2676	0.216068	0.0265296	0.867348	1	0.033582	0.172251	-8.38588	0.0088312	0.0304032	0.662452	3.3979	-4.6935	0.0507137	0.175892	0.62887	2.28087	-6.05224
ppa000880m|pacid:17651991	Predicted protein; [EVALUE: 0.0] [ORG: Populus trichocarpa] [ACC:B9IQE2]	GO:0005524|ATP binding|F;GO:0055114|oxidation-reduction process|P;GO:0005515|protein binding|F;GO:0016021|integral to membrane|C;GO:0005886|plasma membrane|C;GO:0032440|2-alkenal reductase activity|F;GO:0004709|MAP kinase kinase kinase activity|F;GO:0004872|receptor activity|F;GO:0006468|protein phosphorylation|P;GO:0007275|multicellular organismal development|P;	8.16038	0.0434005	9.26331	0.150754	7.47532	0.0706993	8.7432	0.516999	0.000160226	0.000858677	0.0059444	-1.10292	-5.06195	-1.85219	0.000339016	0.00215332	-1.26788	-5.81902	-1.18299	0.606399	0.975265	-0.164955	-0.535332	-8.15664
ppa000883m|pacid:17656947	Respiratory burst oxidase-like protein; [EVALUE: 0.0] [ORG: Citrullus colocynthis] [ACC:C1IHQ9]	GO:0016174|NAD(P)H oxidase activity|F;GO:0005506|iron ion binding|F;GO:0050660|flavin adenine dinucleotide binding|F;GO:0055114|oxidation-reduction process|P;GO:0016021|integral to membrane|C;GO:0009055|electron carrier activity|F;GO:0005509|calcium ion binding|F;GO:0004601|peroxidase activity|F;	7.19714	0.0672545	10.2256	0.791116	8.66603	0.429291	9.11539	0.743318	0.000516782	0.000160689	0.00169576	-3.02843	-6.47709	-0.0235517	0.363546	0.633289	-0.449366	-0.961086	-8.25929	0.00419088	0.0259373	2.57906	3.9004	-3.47117
ppa000884m|pacid:17650408	"Receptor protein kinase CLAVATA1, putative; --- EC=1.3.1.74; [EVALUE: 0.0] [ORG: Ricinus communis] [ACC:B9SC16]"	GO:0005524|ATP binding|F;GO:0055114|oxidation-reduction process|P;GO:0004713|protein tyrosine kinase activity|F;GO:0005515|protein binding|F;GO:0016021|integral to membrane|C;GO:0005886|plasma membrane|C;GO:0032440|2-alkenal reductase activity|F;GO:0030154|cell differentiation|P;GO:0004872|receptor activity|F;GO:0006468|protein phosphorylation|P;GO:0004674|protein serine/threonine kinase activity…	9.2444	0.0253597	9.14584	0.017156	8.22095	0.0615578	8.83276	0.505015	0.044571	0.641112	1	0.0985613	0.483603	-8.27336	0.0162379	0.0508607	-0.611806	-3.0019	-5.32975	0.0378774	0.140777	-0.710367	-2.46462	-5.76113
ppa000885m|pacid:17642508	"Whole genome shotgun sequence of line PN40024, scaffold_66.assembly12x; --- Flags: Fragment; [EVALUE: 0.0] [ORG: Vitis vinifera] [ACC:D7TWU5]"	GO:0006506|GPI anchor biosynthetic process|P;GO:0008484|sulfuric ester hydrolase activity|F;GO:0005789|endoplasmic reticulum membrane|C;GO:0016740|transferase activity|F;	7.59314	0.00556472	8.16209	0.199803	8.40112	0.0837877	8.16983	0.0122897	0.000299068	0.000147756	0.00159015	-0.568956	-6.55411	0.0684368	0.0275926	0.0771713	0.231298	2.66444	-5.87473	0.000153587	0.00202786	0.800254	6.5185	0.11187
ppa000886m|pacid:17645265	Predicted protein; [EVALUE: 0.0] [ORG: Populus trichocarpa] [ACC:B9HBA6]	GO:0005524|ATP binding|F;GO:0008026|ATP-dependent helicase activity|F;GO:0003676|nucleic acid binding|F;	9.51848	0.13278	9.46855	0.0637939	11.4932	0.0218773	9.46354	0.105853	6.04403e-09	0.512901	0.885529	0.0499333	0.683386	-8.14813	1.6319e-09	1.44304e-07	2.02963	27.7775	12.3359	3.45807e-08	3.10393e-06	1.9797	19.1584	9.3427
ppa000888m|pacid:17662340	"Whole genome shotgun sequence of line PN40024, scaffold_1.assembly12x; --- Flags: Fragment; [EVALUE: 0.0] [ORG: Vitis vinifera] [ACC:E0CP74]"	GO:0016020|membrane|C;GO:0048046|apoplast|C;GO:0016036|cellular response to phosphate starvation|P;GO:0008195|phosphatidate phosphatase activity|F;GO:0006629|lipid metabolic process|P;	11.5968	0.110281	11.4758	0.125645	9.76052	0.128975	11.2689	0.152654	1.20196e-06	0.277714	0.54869	0.120988	1.16122	-7.70293	3.35949e-07	8.68674e-06	-1.50843	-14.4776	6.45898	2.86974e-06	8.59931e-05	-1.62942	-11.0583	4.49289
ppa000889m|pacid:17648665	"ATP binding protein, putative; --- EC=1.3.1.74; --- EC=2.7.11.16; [EVALUE: 0.0] [ORG: Ricinus communis] [ACC:B9S4G0]"	GO:0005524|ATP binding|F;GO:0055114|oxidation-reduction process|P;GO:0005515|protein binding|F;GO:0016021|integral to membrane|C;GO:0005886|plasma membrane|C;GO:0032440|2-alkenal reductase activity|F;GO:0004872|receptor activity|F;GO:0006468|protein phosphorylation|P;GO:0004674|protein serine/threonine kinase activity|F;	6.17856	0.0289733	7.04869	0.349368	6.60528	0.104194	6.48172	0.1918	0.00208266	0.000660645	0.00492841	-0.870121	-5.26911	-1.56743	0.474903	0.786534	0.123557	0.748214	-8.44637	0.00252999	0.0176071	0.993678	4.25489	-2.9315
ppa000890m|pacid:17649371	"Whole genome shotgun sequence of line PN40024, scaffold_92.assembly12x; --- Flags: Fragment; [EVALUE: 0.0] [ORG: Vitis vinifera] [ACC:D7U8G2]"	GO:0005524|ATP binding|F;GO:0055114|oxidation-reduction process|P;GO:0005515|protein binding|F;GO:0016021|integral to membrane|C;GO:0032440|2-alkenal reductase activity|F;GO:0004872|receptor activity|F;GO:0006468|protein phosphorylation|P;GO:0004674|protein serine/threonine kinase activity|F;	6.49245	0.126242	8.71318	0.108161	6.60932	0.240316	8.69764	0.198523	4.83212e-08	1.72818e-07	8.29306e-06	-2.22073	-15.7202	7.50911	2.83947e-07	7.61623e-06	-2.08832	-14.7829	6.64539	0.525384	0.877899	0.132404	0.662748	-8.07478
ppa000892m|pacid:17667404	"Whole genome shotgun sequence of line PN40024, scaffold_20.assembly12x; --- Flags: Fragment; [EVALUE: 0.0] [ORG: Vitis vinifera] [ACC:D7T6M9]"	"GO:0016310|phosphorylation|P;GO:0005524|ATP binding|F;GO:0009507|chloroplast|C;GO:0016301|kinase activity|F;GO:0046872|metal ion binding|F;GO:0015979|photosynthesis|P;GO:0050242|pyruvate, phosphate dikinase activity|F;"	7.64506	0.191293	1	0	1	0	1	0	4.68758e-13	1.2576e-13	1.7846e-10	6.64506	86.8652	21.6678	1	1	-1.11022e-15	-1.4513e-14	-8.7497	2.25339e-12	2.39825e-09	-6.64506	-61.4229	19.1456
ppa000893m|pacid:17648620	Predicted protein; [EVALUE: 0.0] [ORG: Populus trichocarpa] [ACC:B9II82]	GO:0003779|actin binding|F;GO:0007010|cytoskeleton organization|P;	12.325	0.103143	12.7104	0.0114365	12.2664	0.195554	12.4592	0.0511681	0.00428479	0.00257477	0.0134895	-0.385475	-4.24235	-3.03749	0.0652865	0.159942	-0.192764	-2.12147	-6.735	0.170568	0.423625	0.192711	1.49969	-7.20007
ppa000895m|pacid:17655145	Predicted protein; [EVALUE: 0.0] [ORG: Populus trichocarpa] [ACC:B9HN55]	GO:0005524|ATP binding|F;GO:0055114|oxidation-reduction process|P;GO:0005515|protein binding|F;GO:0016021|integral to membrane|C;GO:0005886|plasma membrane|C;GO:0032440|2-alkenal reductase activity|F;GO:0004709|MAP kinase kinase kinase activity|F;GO:0004872|receptor activity|F;GO:0006468|protein phosphorylation|P;GO:0007275|multicellular organismal development|P;	8.33674	0.11094	8.76985	0.0819707	8.05917	0.164596	8.4166	0.146638	0.00189529	0.00287024	0.0146536	-0.433112	-4.16505	-3.15397	0.00832169	0.0288894	-0.357421	-3.43716	-4.63094	0.620126	0.991456	0.0756917	0.514699	-8.16838
ppa000897m|pacid:17656092	"Copper-transporting atpase p-type, putative; --- EC=3.6.3.4; [EVALUE: 0.0] [ORG: Ricinus communis] [ACC:B9RIA4]"	GO:0005524|ATP binding|F;GO:0006825|copper ion transport|P;GO:0006754|ATP biosynthetic process|P;GO:0005507|copper ion binding|F;GO:0016021|integral to membrane|C;GO:0004008|copper-exporting ATPase activity|F;	8.86318	0.0603685	9.38236	0.174234	9.54476	0.09697	9.24169	0.108321	0.00060441	0.000479479	0.00387852	-0.519185	-5.52907	-1.21856	0.0114517	0.0378674	0.303074	3.2276	-4.96611	0.000220606	0.00270427	0.822259	6.1919	-0.28458
ppa000898m|pacid:17642710	"Whole genome shotgun sequence of line PN40024, scaffold_62.assembly12x; --- Flags: Fragment; [EVALUE: 0.0] [ORG: Vitis vinifera] [ACC:D7U9F8]"	GO:0005737|cytoplasm|C;GO:0003729|mRNA binding|F;GO:0006417|regulation of translation|P;	7.55231	0.224734	5.9182	0.202022	8.22466	0.0183849	6.61512	0.520012	3.28151e-05	0.00011459	0.00131998	1.63411	6.79142	0.347309	0.000127736	0.000981569	1.60953	6.68929	-0.112943	0.944132	1	-0.0245735	-0.0722157	-8.31141
ppa000899m|pacid:17665282	"Whole genome shotgun sequence of line PN40024, scaffold_5.assembly12x; --- Flags: Fragment; [EVALUE: 0.0] [ORG: Vitis vinifera] [ACC:D7U2I4]"	GO:0008236|serine-type peptidase activity|F;GO:0004177|aminopeptidase activity|F;GO:0009570|chloroplast stroma|C;	11.7615	0.0151072	11.4413	0.0801906	11.4827	0.0329258	11.4598	0.0254696	6.22153e-05	1.77276e-05	0.000320755	0.320215	8.73883	2.40135	0.548442	0.886263	0.0229162	0.625394	-8.53573	0.000373491	0.00404875	-0.297299	-5.73707	-0.859764
ppa000900m|pacid:17653602	"Eukaryotic translation initiation factor 2c, putative; [EVALUE: 0.0] [ORG: Ricinus communis] [ACC:B9SJV6]"	GO:0003743|translation initiation factor activity|F;GO:0031047|gene silencing by RNA|P;	12.7247	0.0464852	12.6088	0.0322886	13.059	0.167317	12.8324	0.109466	0.0432069	0.199148	0.417913	0.115896	1.39467	-7.424	0.02503	0.0711256	0.226539	2.72613	-5.77527	0.37293	0.678261	0.110643	0.941482	-7.84292
ppa000902m|pacid:17655260	"Methylmalonate-semialdehyde dehydrogenase, putative; --- EC=1.2.1.27; [EVALUE: 0.0] [ORG: Ricinus communis] [ACC:B9T2B3]"	GO:0055114|oxidation-reduction process|P;GO:0006573|valine metabolic process|P;GO:0004491|methylmalonate-semialdehyde dehydrogenase (acylating) activity|F;	9.80986	0.0274416	9.31855	0.0532851	9.59773	0.0554568	9.26533	0.16097	0.000100381	0.000112774	0.00130494	0.49131	6.80654	0.364849	0.001565	0.0073898	0.332391	4.6049	-2.84606	0.156605	0.397109	-0.158919	-1.5568	-7.12377
ppa000903m|pacid:17667881	"Insulin-degrading enzyme, putative; --- EC=3.4.24.56; [EVALUE: 0.0] [ORG: Ricinus communis] [ACC:B9T1F5]"	GO:0004222|metalloendopeptidase activity|F;GO:0008270|zinc ion binding|F;GO:0006508|proteolysis|P;	11.2075	0.044913	11.7567	0.17689	9.82124	0.13277	11.6079	0.416566	2.52185e-05	0.0190712	0.0660377	-0.549216	-2.89898	-5.14996	9.90292e-06	0.00012633	-1.78661	-9.43045	2.70878	0.00153673	0.0119827	-1.2374	-4.61845	-2.39507
ppa000904m|pacid:17654218	"Brassinosteroid LRR receptor kinase, putative; --- EC=1.3.1.74; --- EC=2.7.10.1; [EVALUE: 0.0] [ORG: Ricinus communis] [ACC:B9SRS9]"	GO:0005524|ATP binding|F;GO:0055114|oxidation-reduction process|P;GO:0005515|protein binding|F;GO:0016021|integral to membrane|C;GO:0032440|2-alkenal reductase activity|F;GO:0004872|receptor activity|F;GO:0006468|protein phosphorylation|P;GO:0004674|protein serine/threonine kinase activity|F;	8.08493	0.0967867	7.31042	0.289429	7.91417	0.189969	7.34969	0.156048	0.000827908	0.0010017	0.00664828	0.774514	4.94241	-2.01924	0.00649722	0.0235848	0.564474	3.60209	-4.36957	0.369908	0.674045	-0.210039	-0.947754	-7.83693
ppa000905m|pacid:17660847	"Whole genome shotgun sequence of line PN40024, scaffold_19.assembly12x; --- Flags: Fragment; [EVALUE: 0.0] [ORG: Vitis vinifera] [ACC:D7TM28]"	GO:0005975|carbohydrate metabolic process|P;GO:0030246|carbohydrate binding|F;GO:0043169|cation binding|F;GO:0051060|pullulanase activity|F;	8.60164	0.0411595	8.73254	0.074733	7.14891	0.0199478	8.47419	0.110631	2.32192e-08	0.047719	0.1377	-0.130896	-2.31921	-6.07972	6.51916e-09	4.03052e-07	-1.32528	-23.4813	10.8166	2.57411e-07	1.33303e-05	-1.19439	-14.9639	7.14711
ppa000908m|pacid:17640641	"Whole genome shotgun sequence of line PN40024, scaffold_7.assembly12x; --- Flags: Fragment; [EVALUE: 0.0] [ORG: Vitis vinifera] [ACC:D7TJ48]"	GO:0005515|protein binding|F;	8.57016	0.0414181	8.5335	0.087624	8.81311	0.0503141	8.48487	0.0850375	0.000978694	0.525655	0.904326	0.0366603	0.662304	-8.16319	0.000297776	0.00194471	0.32824	5.92997	-1.04112	0.00541695	0.0318581	0.29158	3.7248	-3.74403
ppa000909m|pacid:17665829	"Whole genome shotgun sequence of line PN40024, scaffold_70.assembly12x; --- Flags: Fragment; [EVALUE: 0.0] [ORG: Vitis vinifera] [ACC:D7U870]"	GO:0008152|metabolic process|P;GO:0003824|catalytic activity|F;	9.39409	0.0654111	9.8022	0.124766	9.3819	0.106033	10.6834	0.776485	0.00782292	0.234423	0.478545	-0.408105	-1.28174	-7.56321	0.00320259	0.0132309	-1.30153	-4.08772	-3.61622	0.0810629	0.243884	-0.893424	-1.98413	-6.51001
ppa000913m|pacid:17660470	"Respiratory burst oxidase, putative; --- EC=1.6.3.1; [EVALUE: 0.0] [ORG: Ricinus communis] [ACC:B9RCI7]"	GO:0016174|NAD(P)H oxidase activity|F;GO:0005506|iron ion binding|F;GO:0050660|flavin adenine dinucleotide binding|F;GO:0055114|oxidation-reduction process|P;GO:0016021|integral to membrane|C;GO:0009055|electron carrier activity|F;GO:0005509|calcium ion binding|F;GO:0004601|peroxidase activity|F;	5.18702	0.248825	5.90142	0.307138	5.3549	0.204213	5.51071	0.385916	0.0406385	0.0154609	0.0557183	-0.714405	-3.0334	-4.93292	0.5261	0.85671	-0.155809	-0.661573	-8.51089	0.130503	0.347697	0.558596	1.67713	-6.95804
ppa000916m|pacid:17662625	Predicted protein; [EVALUE: 0.0] [ORG: Populus trichocarpa] [ACC:B9H500]	GO:0005524|ATP binding|F;GO:0055114|oxidation-reduction process|P;GO:0005515|protein binding|F;GO:0016021|integral to membrane|C;GO:0005886|plasma membrane|C;GO:0032440|2-alkenal reductase activity|F;GO:0004709|MAP kinase kinase kinase activity|F;GO:0004872|receptor activity|F;GO:0006468|protein phosphorylation|P;GO:0007275|multicellular organismal development|P;	7.04715	0.307301	4.01386	2.62333	1	0	5.4419	0.453736	0.00302171	0.0212344	0.0711393	3.03329	2.83052	-5.26054	0.0029529	0.0124096	-4.4419	-4.14496	-3.52926	0.0010148	0.00873517	-7.47519	-4.9324	-1.94649
ppa000917m|pacid:17653698	Ubiquitin carboxyl-terminal hydrolase; --- EC=3.1.2.15; [EVALUE: 0.0] [ORG: Ricinus communis] [ACC:B9RWG7]	GO:0008234|cysteine-type peptidase activity|F;GO:0006511|ubiquitin-dependent protein catabolic process|P;GO:0008270|zinc ion binding|F;GO:0004221|ubiquitin thiolesterase activity|F;	11.7013	0.047579	11.3753	0.0356187	11.7615	0.0463163	11.355	0.0526223	1.46066e-06	1.58588e-05	0.0002939	0.326005	8.86777	2.52422	2.86898e-06	4.73135e-05	0.406548	11.0587	4.08108	0.158404	0.400412	0.080543	1.54918	-7.13403
ppa000918m|pacid:17667446	Predicted protein; [EVALUE: 0.0] [ORG: Populus trichocarpa] [ACC:B9GHS1]	GO:0006396|RNA processing|P;GO:0003723|RNA binding|F;GO:0000175|3'-5'-exoribonuclease activity|F;GO:0005739|mitochondrion|C;GO:0004654|polyribonucleotide nucleotidyltransferase activity|F;GO:0006402|mRNA catabolic process|P;	8.16535	0.0245279	7.20419	0.380335	9.19085	0.236002	7.53455	0.582131	0.000533618	0.010707	0.0413301	0.961153	3.27146	-4.54995	0.00042062	0.0025663	1.6563	5.63752	-1.41865	0.131317	0.349336	0.695148	1.67306	-6.96375
ppa000919m|pacid:17657539	"Whole genome shotgun sequence of line PN40024, scaffold_11.assembly12x; --- Flags: Fragment; [EVALUE: 0.0] [ORG: Vitis vinifera] [ACC:D7TA01]"	-	9.46666	0.0334134	9.11051	0.128318	11.4898	0.08808	9.35741	0.266401	2.76978e-07	0.0199611	0.0679832	0.35615	2.86989	-5.19695	8.39818e-08	2.91345e-06	2.13235	17.1826	7.99486	5.73549e-06	0.000149649	1.7762	10.1206	3.72938
ppa000920m|pacid:17647523	Putative uncharacterized protein; [EVALUE: 0.0] [ORG: Ricinus communis] [ACC:B9SFD1]	GO:0003677|DNA binding|F;GO:0005515|protein binding|F;GO:0008270|zinc ion binding|F;	7.4378	0.0318961	7.6691	0.0870538	7.99478	0.130562	7.48602	0.129792	0.000404744	0.0220676	0.0733373	-0.231301	-2.80604	-5.30007	0.000225617	0.00155131	0.508758	6.17203	-0.737241	0.000185154	0.00234891	0.740059	6.34846	-0.0928566
ppa000921m|pacid:17658411	ATP binding / kinase/ protein serine / threonine kinase; [EVALUE: 0.0] [ORG: Vitis vinifera] [ACC:C5DB47]	GO:0005524|ATP binding|F;GO:0005515|protein binding|F;GO:0016021|integral to membrane|C;GO:0005886|plasma membrane|C;GO:0004872|receptor activity|F;GO:0006468|protein phosphorylation|P;GO:0004674|protein serine/threonine kinase activity|F;	8.69812	0.237158	8.50805	0.157686	2.37228	2.37685	8.61917	0.918484	0.00084664	0.857358	1	0.19007	0.185384	-8.38326	0.000246842	0.00166952	-6.24689	-6.09289	-0.835748	0.00195961	0.0144474	-6.43696	-4.43941	-2.657
ppa000923m|pacid:17652919	"Alanyl-tRNA synthetase, putative; --- EC=6.1.1.7; [EVALUE: 0.0] [ORG: Ricinus communis] [ACC:B9SYR5]"	GO:0005524|ATP binding|F;GO:0005739|mitochondrion|C;GO:0009507|chloroplast|C;GO:0000049|tRNA binding|F;GO:0046872|metal ion binding|F;GO:0006419|alanyl-tRNA aminoacylation|P;GO:0004813|alanine-tRNA ligase activity|F;	11.4998	0.178133	9.60873	0.196671	11.3874	0.422438	9.67942	0.276865	9.64118e-06	2.64361e-05	0.000433093	1.89107	8.28888	1.96078	5.64274e-05	0.000510795	1.70793	7.48613	0.786296	0.58524	0.949383	-0.183144	-0.567632	-8.13741
ppa000924m|pacid:17647801	ATP binding / kinase/ protein serine / threonine kinase; [EVALUE: 0.0] [ORG: Vitis vinifera] [ACC:C5DB47]	GO:0005524|ATP binding|F;GO:0005515|protein binding|F;GO:0016021|integral to membrane|C;GO:0005886|plasma membrane|C;GO:0004872|receptor activity|F;GO:0006468|protein phosphorylation|P;GO:0004674|protein serine/threonine kinase activity|F;	8.46159	0.129145	8.2951	0.221671	5.47352	0.249243	8.3353	0.90667	0.000226244	0.680065	1	0.166492	0.42718	-8.30142	6.50422e-05	0.000574469	-2.86178	-7.3427	0.629721	0.000500315	0.00505574	-3.02828	-5.49413	-1.17839
ppa000926m|pacid:17663087	"Whole genome shotgun sequence of line PN40024, scaffold_0.assembly12x; --- Flags: Fragment; [EVALUE: 0.0] [ORG: Vitis vinifera] [ACC:D7SHZ2]"	GO:0008565|protein transporter activity|F;GO:0005488|binding|F;GO:0006886|intracellular protein transport|P;	10.3137	0.695973	9.76997	0.0663997	11.5011	0.0436554	10.2609	0.80682	0.0370284	0.237503	0.48354	0.543718	1.27258	-7.57416	0.0189617	0.0577379	1.24018	2.90265	-5.49011	0.281031	0.6122	0.696458	1.15263	-7.62446
ppa000927m|pacid:17663942	"Whole genome shotgun sequence of line PN40024, scaffold_33.assembly12x; --- Flags: Fragment; [EVALUE: 0.0] [ORG: Vitis vinifera] [ACC:D7U407]"	"GO:0004553|hydrolase activity, hydrolyzing O-glycosyl compounds|F;GO:0005975|carbohydrate metabolic process|P;GO:0030246|carbohydrate binding|F;"	13.5131	0.0751174	12.6297	0.0427193	12.6275	0.0719601	12.9398	0.15266	4.35321e-06	1.90153e-06	5.58368e-05	0.883444	11.6512	4.8656	0.00306648	0.0127895	-0.312268	-4.1183	-3.56971	2.68799e-06	8.14046e-05	-1.19571	-11.1507	4.56502
ppa000929m|pacid:17652032	DNA polymerase; --- EC=2.7.7.7; --- Flags: Fragment; [EVALUE: 0.0] [ORG: Vitis vinifera] [ACC:D7U4B5]	GO:0003677|DNA binding|F;GO:0006260|DNA replication|P;GO:0000166|nucleotide binding|F;GO:0003887|DNA-directed DNA polymerase activity|F;	6.4024	0.134267	6.0717	0.191235	5.86119	0.122692	5.93778	0.0274016	0.0354685	0.0135842	0.0500692	0.330706	3.11682	-4.79845	0.490138	0.807012	-0.0765899	-0.721838	-8.46676	0.0255003	0.104583	-0.407296	-2.71434	-5.36032
ppa000930m|pacid:17662629	"Molybdopterin cofactor sulfurase, putative; [EVALUE: 0.0] [ORG: Ricinus communis] [ACC:B9S8P3]"	GO:0030170|pyridoxal phosphate binding|F;GO:0003824|catalytic activity|F;	11.1635	0.050932	11.9113	0.0417177	11.2111	0.116502	11.9039	0.0384455	1.85005e-07	6.14146e-07	2.24284e-05	-0.747792	-13.4296	6.11266	1.12938e-06	2.25422e-05	-0.692831	-12.4425	5.11466	0.504208	0.851924	0.0549608	0.697942	-8.04939
ppa000931m|pacid:17656646	"Whole genome shotgun sequence of line PN40024, scaffold_0.assembly12x; --- Flags: Fragment; [EVALUE: 0.0] [ORG: Vitis vinifera] [ACC:D7SIH5]"	"GO:0005524|ATP binding|F;GO:0042624|ATPase activity, uncoupled|F;GO:0006754|ATP biosynthetic process|P;GO:0016021|integral to membrane|C;GO:0005886|plasma membrane|C;GO:0015992|proton transport|P;GO:0046872|metal ion binding|F;GO:0008553|hydrogen-exporting ATPase activity, phosphorylative mechanism|F;"	14.5246	0.0963391	14.3114	0.24739	12.8764	0.225803	14.0528	0.196567	0.000201864	0.218024	0.450594	0.213174	1.33229	-7.50183	6.44336e-05	0.000569769	-1.17638	-7.35212	0.640079	0.000233741	0.00282346	-1.38955	-6.14081	-0.347835
ppa000932m|pacid:17650256	Ubiquitin carboxyl-terminal hydrolase; --- EC=3.1.2.15; --- Flags: Fragment; [EVALUE: 0.0] [ORG: Vitis vinifera] [ACC:E0CRZ8]	GO:0008234|cysteine-type peptidase activity|F;GO:0006511|ubiquitin-dependent protein catabolic process|P;GO:0008270|zinc ion binding|F;GO:0004221|ubiquitin thiolesterase activity|F;	11.7376	0.11108	12.1803	0.216011	11.851	0.0789397	11.9153	0.251405	0.0396701	0.0141826	0.0518768	-0.442678	-3.08898	-4.84329	0.664806	1	-0.0643593	-0.449096	-8.63814	0.0974082	0.279476	0.378319	1.86668	-6.68514
ppa000935m|pacid:17648095	BED finger-nbs-lrr resistance protein; [EVALUE: 3e-53] [ORG: Populus trichocarpa] [ACC:B9NBA4]	GO:0005524|ATP binding|F;GO:0005515|protein binding|F;GO:0006915|apoptosis|P;GO:0006952|defense response|P;	7.71633	0.225406	8.78773	0.0245863	8.79335	0.064746	8.75525	0.0753467	1.22637e-05	3.39736e-06	8.71139e-05	-1.0714	-10.823	4.22486	0.709954	1	0.038101	0.384885	-8.6675	3.69941e-05	0.000663311	1.1095	7.92516	1.67536
ppa000936m|pacid:17653744	"WD-repeat protein, putative; --- EC=2.7.11.7; [EVALUE: 0.0] [ORG: Ricinus communis] [ACC:B9S0D0]"	GO:0005730|nucleolus|C;GO:0016905|myosin heavy chain kinase activity|F;	9.19204	0.0531686	8.86056	0.100316	11.633	0.0905145	9.10864	0.418651	1.31001e-06	0.0967901	0.242464	0.331485	1.87077	-6.76706	3.82343e-07	9.61503e-06	2.52439	14.2466	6.31558	1.75402e-05	0.000370446	2.19291	8.75107	2.49714
ppa000937m|pacid:17662131	"Whole genome shotgun sequence of line PN40024, scaffold_52.assembly12x; --- Flags: Fragment; [EVALUE: 0.0] [ORG: Vitis vinifera] [ACC:D7SQD1]"	"GO:0005524|ATP binding|F;GO:0042624|ATPase activity, uncoupled|F;GO:0006754|ATP biosynthetic process|P;GO:0016021|integral to membrane|C;GO:0005886|plasma membrane|C;GO:0015992|proton transport|P;GO:0046872|metal ion binding|F;GO:0008553|hydrogen-exporting ATPase activity, phosphorylative mechanism|F;"	5.39316	0.146224	9.45239	0.110685	9.34844	0.528119	8.84964	0.871404	2.49694e-05	7.33288e-06	0.000161388	-4.05923	-9.80498	3.37543	0.261339	0.482611	0.498805	1.20485	-8.00051	4.22411e-05	0.000736132	4.55803	7.78513	1.52942
ppa000938m|pacid:17653428	"Vacuolar protein sorting vps41, putative; [EVALUE: 0.0] [ORG: Ricinus communis] [ACC:B9SCM9]"	GO:0016192|vesicle-mediated transport|P;GO:0005515|protein binding|F;GO:0008270|zinc ion binding|F;GO:0006886|intracellular protein transport|P;	12.6444	0.0416072	12.1473	0.045926	12.3043	0.0697681	12.1828	0.0797341	1.64985e-05	5.71224e-06	0.000133092	0.49708	10.1259	3.65115	0.0372798	0.0994396	0.12148	2.47464	-6.17935	0.000554466	0.00545497	-0.375601	-5.41028	-1.29025
ppa000939m|pacid:17656524	"Whole genome shotgun sequence of line PN40024, scaffold_3.assembly12x; --- Flags: Fragment; [EVALUE: 0.0] [ORG: Vitis vinifera] [ACC:D7TJS3]"	GO:0005524|ATP binding|F;GO:0055114|oxidation-reduction process|P;GO:0005515|protein binding|F;GO:0016021|integral to membrane|C;GO:0005886|plasma membrane|C;GO:0032440|2-alkenal reductase activity|F;GO:0004872|receptor activity|F;GO:0006468|protein phosphorylation|P;GO:0004674|protein serine/threonine kinase activity|F;	11.2528	0.111019	11.2359	0.100943	11.1836	0.0783853	11.891	0.0394317	1.98112e-05	0.814113	1	0.0168697	0.242684	-8.3696	5.49222e-06	7.93735e-05	-0.707447	-10.1772	3.36152	6.34235e-05	0.00101163	-0.724316	-7.36799	1.0825
ppa000940m|pacid:17646637	"Molybdopterin cofactor sulfurase, putative; [EVALUE: 0.0] [ORG: Ricinus communis] [ACC:B9S8P3]"	GO:0030170|pyridoxal phosphate binding|F;GO:0003824|catalytic activity|F;	7.98514	0.131254	7.57592	0.165693	8.17189	0.0955315	7.40583	0.0508993	4.49973e-05	0.00234624	0.0125032	0.409215	4.30898	-2.93771	3.24206e-05	0.000326286	0.766055	8.06645	1.39764	0.0279223	0.111569	0.35684	2.65694	-5.45279
ppa000942m|pacid:17653955	Predicted protein; [EVALUE: 0.0] [ORG: Populus trichocarpa] [ACC:B9GUN8]	GO:0005524|ATP binding|F;GO:0005515|protein binding|F;GO:0016021|integral to membrane|C;GO:0004872|receptor activity|F;GO:0006468|protein phosphorylation|P;GO:0004674|protein serine/threonine kinase activity|F;	9.48004	0.118448	8.48231	0.159228	9.1851	0.113489	8.7792	0.177187	3.92005e-05	1.95599e-05	0.000345516	0.99773	8.62628	2.29288	0.0074643	0.0264427	0.405896	3.50934	-4.51626	0.00634296	0.0360519	-0.591834	-3.61823	-3.91126
ppa000946m|pacid:17668069	Hypothetical transcription factor; [EVALUE: 0.0] [ORG: Prunus persica] [ACC:Q8GT89]	"GO:0003677|DNA binding|F;GO:0006355|regulation of transcription, DNA-dependent|P;GO:0046983|protein dimerization activity|F;GO:0005634|nucleus|C;GO:0009734|auxin mediated signaling pathway|P;"	11.7308	0.118483	11.2274	0.123696	11.359	0.204882	11.3272	0.318829	0.0450687	0.015619	0.0561999	0.503386	3.02686	-4.94347	0.85275	1	0.03184	0.191454	-8.72923	0.078456	0.238095	-0.471546	-2.00493	-6.47857
ppa000947m|pacid:17650572	Putative uncharacterized protein; [EVALUE: 0.0] [ORG: Ricinus communis] [ACC:B9RZ66]	"GO:0006970|response to osmotic stress|P;GO:0048586|regulation of long-day photoperiodism, flowering|P;GO:0032922|circadian regulation of gene expression|P;GO:0005634|nucleus|C;"	9.34795	0.0424698	8.75125	0.135897	9.50878	0.0618663	8.94131	0.23738	0.000248476	0.000667455	0.00495396	0.596699	5.26091	-1.57858	0.000925928	0.00487637	0.567474	5.00325	-2.27777	0.859779	1	-0.029225	-0.182199	-8.29579
ppa000950m|pacid:17657388	Autoinhibited H+ ATPase; [EVALUE: 0.0] [ORG: Populus trichocarpa] [ACC:B9MUL1]	"GO:0005524|ATP binding|F;GO:0042624|ATPase activity, uncoupled|F;GO:0006754|ATP biosynthetic process|P;GO:0016021|integral to membrane|C;GO:0015992|proton transport|P;GO:0005886|plasma membrane|C;GO:0046872|metal ion binding|F;GO:0008553|hydrogen-exporting ATPase activity, phosphorylative mechanism|F;"	12.9059	0.0377715	13.1245	0.252787	13.6978	0.105035	13.2426	0.0740605	0.00657819	0.090852	0.230064	-0.218662	-1.91135	-6.70695	0.00374178	0.0150135	0.455195	3.97892	-3.78264	0.00287025	0.0194483	0.673857	4.16505	-3.06677
ppa000951m|pacid:17660931	"Whole genome shotgun sequence of line PN40024, scaffold_68.assembly12x; --- Flags: Fragment; [EVALUE: 0.0] [ORG: Vitis vinifera] [ACC:D7SVC2]"	GO:0004556|alpha-amylase activity|F;GO:0005975|carbohydrate metabolic process|P;GO:0005509|calcium ion binding|F;	7.43075	0.250592	5.69157	0.156556	7.98707	0.167406	6.30206	1.40749	0.00896517	0.0161865	0.057809	1.73918	3.00393	-4.98047	0.0187336	0.0571637	1.68501	2.91038	-5.47762	0.948814	1	-0.0541658	-0.0661541	-8.31188
ppa000952m|pacid:17668534	"Whole genome shotgun sequence of line PN40024, scaffold_4.assembly12x; --- Flags: Fragment; [EVALUE: 0.0] [ORG: Vitis vinifera] [ACC:D7SJH3]"	GO:0005524|ATP binding|F;GO:0005515|protein binding|F;GO:0016021|integral to membrane|C;GO:0005886|plasma membrane|C;GO:0004872|receptor activity|F;GO:0006468|protein phosphorylation|P;GO:0004674|protein serine/threonine kinase activity|F;	9.41399	0.114548	9.44832	0.0677945	8.79401	0.110659	9.31825	0.133419	0.000930687	0.70438	1	-0.0343217	-0.392713	-8.31692	0.000275061	0.0018199	-0.524249	-5.99852	-0.95428	0.00382351	0.0242633	-0.489928	-3.96391	-3.37335
ppa000953m|pacid:17660995	Nbs-lrr resistance protein; [EVALUE: 0.0] [ORG: Populus trichocarpa] [ACC:B9MU97]	GO:0005524|ATP binding|F;GO:0005515|protein binding|F;GO:0004721|phosphoprotein phosphatase activity|F;GO:0017111|nucleoside-triphosphatase activity|F;GO:0006915|apoptosis|P;GO:0006952|defense response|P;	1	0	6.50734	0.626053	5.31119	0.118877	5.4984	0.390351	1.74413e-07	4.74527e-08	3.0087e-06	-5.50734	-18.4301	8.92748	0.547755	0.885489	-0.187211	-0.626494	-8.53499	1.0289e-06	3.85677e-05	5.32013	12.5891	5.62324
ppa000954m|pacid:17644316	Non-lysosomal glucosylceramidase; --- Short=NLGase; --- EC=3.2.1.45; [EVALUE: 0.0] [ORG: Ricinus communis] [ACC:B9SS77]	GO:0004348|glucosylceramidase activity|F;GO:0005886|plasma membrane|C;GO:0006680|glucosylceramide catabolic process|P;	11.8703	0.072784	11.7395	0.126819	9.17743	0.174806	11.7928	0.181897	3.48384e-08	0.29339	0.573087	0.130752	1.12135	-7.74698	9.50128e-09	5.45272e-07	-2.61536	-22.4298	10.4019	1.08302e-07	7.15607e-06	-2.74611	-16.6531	8.09628
ppa000955m|pacid:17665454	Putative uncharacterized protein; [EVALUE: 0.0] [ORG: Vitis vinifera] [ACC:A5AHP0]	GO:0016192|vesicle-mediated transport|P;GO:0005515|protein binding|F;GO:0030126|COPI vesicle coat|C;GO:0006886|intracellular protein transport|P;GO:0005198|structural molecule activity|F;	14.3896	0.0485292	13.8712	0.11246	14.4266	0.100812	14.0769	0.140781	0.000222499	0.000241547	0.00233751	0.518391	6.11191	-0.469902	0.00304949	0.0127329	0.349632	4.12222	-3.56376	0.19561	0.468	-0.168759	-1.40692	-7.32043
ppa000956m|pacid:17644215	Predicted protein; [EVALUE: 0.0] [ORG: Populus trichocarpa] [ACC:B9H9A6]	GO:0005524|ATP binding|F;GO:0005515|protein binding|F;GO:0016021|integral to membrane|C;GO:0004872|receptor activity|F;GO:0006468|protein phosphorylation|P;GO:0004674|protein serine/threonine kinase activity|F;	14.7439	0.0692073	14.4864	0.0257918	14.2257	0.140952	14.8587	0.0527789	1.96205e-05	0.00456968	0.020947	0.257517	3.84086	-3.65064	9.81381e-06	0.000125536	-0.633024	-9.44153	2.71879	1.02183e-05	0.000237896	-0.890542	-9.39207	3.09264
ppa000957m|pacid:17658893	Putative uncharacterized protein; [EVALUE: 0.0] [ORG: Vitis vinifera] [ACC:A5AHP0]	GO:0016192|vesicle-mediated transport|P;GO:0005515|protein binding|F;GO:0030126|COPI vesicle coat|C;GO:0006886|intracellular protein transport|P;GO:0005198|structural molecule activity|F;	12.6656	0.03273	12.6613	0.180317	13.313	0.111771	12.9026	0.251109	0.0404997	0.974649	1	0.00432567	0.0327447	-8.40185	0.0137941	0.0443484	0.410431	3.10691	-5.16032	0.0601021	0.199537	0.406106	2.17376	-6.21959
ppa000958m|pacid:17663941	Phosphorylase; --- EC=2.4.1.1; [EVALUE: 0.0] [ORG: Populus trichocarpa] [ACC:B9HXL0]	GO:0005975|carbohydrate metabolic process|P;GO:0030170|pyridoxal phosphate binding|F;GO:0009507|chloroplast|C;GO:0004645|phosphorylase activity|F;	9.19724	0.0363029	7.17718	0.234312	6.5933	0.108383	7.21128	0.103071	1.46248e-07	5.7021e-08	3.45645e-06	2.02007	18.0196	8.72631	0.000489206	0.00290058	-0.61798	-5.51256	-1.5835	1.09013e-07	7.18712e-06	-2.63805	-16.6397	8.08912
ppa000959m|pacid:17663303	"Whole genome shotgun sequence of line PN40024, scaffold_4.assembly12x; --- Flags: Fragment; [EVALUE: 0.0] [ORG: Vitis vinifera] [ACC:D7SJT0]"	GO:0009507|chloroplast|C;	12.0989	0.110026	12.1798	0.0177687	11.8158	0.125034	12.1217	0.00882001	0.00442995	0.261108	0.521865	-0.0808597	-1.20549	-7.65273	0.00166133	0.00777076	-0.305912	-4.56065	-2.91054	0.043849	0.157401	-0.225052	-2.37246	-5.90769
ppa000960m|pacid:17668628	Putative uncharacterized protein; [EVALUE: 0.0] [ORG: Ricinus communis] [ACC:B9SH84]	GO:0000166|nucleotide binding|F;GO:0006397|mRNA processing|P;GO:0003676|nucleic acid binding|F;	11.7433	0.132358	11.6259	0.0756983	11.3642	0.0949143	11.6387	0.012224	0.00940744	0.140084	0.329411	0.117389	1.63061	-7.11086	0.00475984	0.0182552	-0.274496	-3.81293	-4.03926	0.00451478	0.0275584	-0.391885	-3.84916	-3.55044
ppa000962m|pacid:17648585	Predicted protein; [EVALUE: 0.0] [ORG: Populus trichocarpa] [ACC:B9GL42]	GO:0009535|chloroplast thylakoid membrane|C;GO:0005524|ATP binding|F;GO:0004222|metalloendopeptidase activity|F;GO:0008568|microtubule-severing ATPase activity|F;GO:0016021|integral to membrane|C;GO:0008270|zinc ion binding|F;GO:0004176|ATP-dependent peptidase activity|F;GO:0005739|mitochondrion|C;GO:0004252|serine-type endopeptidase activity|F;GO:0030163|protein catabolic process|P;GO:0006508|pr…	8.91056	0.055121	8.33823	0.190979	9.42675	0.0757362	8.77578	0.387083	0.00347567	0.0112279	0.0429514	0.572322	3.24046	-4.59966	0.00573816	0.0212551	0.650973	3.68578	-4.2379	0.760581	1	0.0786517	0.31489	-8.25916
ppa000963m|pacid:17648044	"Whole genome shotgun sequence of line PN40024, scaffold_61.assembly12x; --- Flags: Fragment; [EVALUE: 0.0] [ORG: Vitis vinifera] [ACC:D7SNF2]"	-	13.9605	0.162753	14.2583	0.142135	13.0319	0.167912	14.2745	0.0505679	7.76097e-06	0.0270941	0.0869017	-0.297788	-2.67597	-5.50989	2.65787e-06	4.43723e-05	-1.24265	-11.1667	4.1658	0.00027338	0.00318547	-0.944865	-6.00384	-0.519082
ppa000964m|pacid:17648687	Predicted protein; [EVALUE: 0.0] [ORG: Populus trichocarpa] [ACC:B9H309]	-	9.23101	0.091008	9.17807	0.0766898	9.92683	0.0463931	9.36087	0.238894	0.00228054	0.637596	1	0.0529487	0.488776	-8.27062	0.000698698	0.00388021	0.56596	5.22445	-1.97179	0.00951734	0.0491026	0.513012	3.34863	-4.33893
ppa000967m|pacid:17642015	"Whole genome shotgun sequence of line PN40024, scaffold_0.assembly12x; --- Flags: Fragment; [EVALUE: 0.0] [ORG: Vitis vinifera] [ACC:D7SIE2]"	GO:0005524|ATP binding|F;GO:0016021|integral to membrane|C;GO:0016887|ATPase activity|F;GO:0006810|transport|P;	9.81197	0.0760361	9.15447	0.214864	11.2234	0.0797674	9.08637	0.233474	4.00331e-07	0.00106511	0.00695907	0.657505	4.89523	-2.08573	1.56766e-07	4.73317e-06	2.13705	15.9107	7.30366	4.20821e-05	0.000733852	1.47954	7.78908	1.53357
ppa000969m|pacid:17642628	Putative uncharacterized protein; [EVALUE: 0.0] [ORG: Ricinus communis] [ACC:B9RZ96]	GO:0009507|chloroplast|C;	9.46003	0.0435026	9.1894	0.023886	9.73497	0.0764609	9.23884	0.140684	8.30284e-05	0.00344275	0.0167755	0.270637	4.03701	-3.34861	6.1396e-05	0.000548278	0.496135	7.40068	0.693288	0.043432	0.156252	0.225497	2.37847	-5.89815
ppa000970m|pacid:17648171	Putative uncharacterized protein; [EVALUE: 0.0] [ORG: Vitis vinifera] [ACC:A5CAX5]	GO:0005524|ATP binding|F;GO:0005515|protein binding|F;GO:0004721|phosphoprotein phosphatase activity|F;GO:0006915|apoptosis|P;GO:0006952|defense response|P;	8.05261	0.147682	7.80869	0.1182	7.56549	0.0564549	7.74323	0.045566	0.0168147	0.0160181	0.0573933	0.243915	3.01065	-4.96963	0.0582198	0.144857	-0.17774	-2.19385	-6.62282	0.00578628	0.0334657	-0.421654	-3.68013	-3.81398
ppa000971m|pacid:17647214	Putative uncharacterized protein; [EVALUE: 0.0] [ORG: Ricinus communis] [ACC:B9SAH1]	GO:0005488|binding|F;	11.339	0.0859198	11.6285	0.0468489	11.3888	0.00430896	11.4781	0.190981	0.0221299	0.00917053	0.0365155	-0.289518	-3.37305	-4.38748	0.327235	0.582569	-0.0893283	-1.04073	-8.17963	0.136181	0.359036	0.200189	1.6492	-6.99708
ppa000972m|pacid:17648805	"Retinoblastoma-binding protein, putative; [EVALUE: 0.0] [ORG: Ricinus communis] [ACC:B9SXE4]"	GO:0003677|DNA binding|F;GO:0005515|protein binding|F;GO:0008270|zinc ion binding|F;GO:0005634|nucleus|C;	11.4841	0.0413412	11.3751	0.0714153	11.2317	0.0396873	11.3152	0.0195564	0.0182979	0.0187667	0.065188	0.108958	2.90925	-5.13337	0.0550858	0.138353	-0.0834722	-2.22875	-6.56835	0.00620405	0.0354042	-0.192431	-3.63312	-3.88782
ppa000973m|pacid:17649762	"Receptor protein kinase CLAVATA1, putative; --- EC=1.3.1.74; --- EC=2.7.11.25; [EVALUE: 0.0] [ORG: Ricinus communis] [ACC:B9T171]"	GO:0005524|ATP binding|F;GO:0055114|oxidation-reduction process|P;GO:0005515|protein binding|F;GO:0016021|integral to membrane|C;GO:0005886|plasma membrane|C;GO:0032440|2-alkenal reductase activity|F;GO:0004709|MAP kinase kinase kinase activity|F;GO:0004872|receptor activity|F;GO:0006468|protein phosphorylation|P;	11.2022	0.0462331	12.3228	0.479339	11.4657	0.411658	12.0884	0.247909	0.00445802	0.00306274	0.0153788	-1.12057	-4.11916	-3.2235	0.0500743	0.127507	-0.622662	-2.28887	-6.47405	0.230282	0.527513	0.497912	1.29421	-7.46017
ppa000974m|pacid:17663158	Putative uncharacterized protein; [EVALUE: 0.0] [ORG: Ricinus communis] [ACC:B9SZP1]	GO:0016567|protein ubiquitination|P;GO:0005737|cytoplasm|C;GO:0005515|protein binding|F;GO:0008270|zinc ion binding|F;GO:0005634|nucleus|C;GO:0009409|response to cold|P;GO:0004842|ubiquitin-protein ligase activity|F;GO:0016481|negative regulation of transcription|P;	8.44046	0.287755	7.66018	0.0941406	8.77149	0.0932237	7.57794	0.12871	1.644e-05	0.00038731	0.00332348	0.780281	5.70652	-0.985789	1.78815e-05	0.000202612	1.19355	8.72889	2.05507	0.0636881	0.208378	0.413265	2.13714	-6.2763
ppa000977m|pacid:17648435	Plasma membrane H+ ATPase; --- EC=3.6.1.3; [EVALUE: 0.0] [ORG: Prunus persica] [ACC:Q9M461]	"GO:0005524|ATP binding|F;GO:0042624|ATPase activity, uncoupled|F;GO:0006754|ATP biosynthetic process|P;GO:0016021|integral to membrane|C;GO:0005886|plasma membrane|C;GO:0015992|proton transport|P;GO:0046872|metal ion binding|F;GO:0008553|hydrogen-exporting ATPase activity, phosphorylative mechanism|F;"	13.5561	0.039018	14.4299	0.14461	13.7507	0.222001	14.1406	0.256774	0.000574456	0.000312059	0.00285082	-0.873807	-5.88974	-0.749919	0.0292512	0.0811023	-0.389827	-2.62756	-5.93411	0.0486759	0.170111	0.48398	2.30671	-6.01159
ppa000979m|pacid:17654611	Putative uncharacterized protein; [EVALUE: 0.0] [ORG: Ricinus communis] [ACC:B9RQW5]	GO:0005515|protein binding|F;GO:0048645|organ formation|P;GO:0010252|auxin homeostasis|P;	12.4019	0.0620747	12.2654	0.0853973	12.2911	0.0308631	12.1786	0.0427704	0.0162786	0.0192321	0.066487	0.136581	2.89361	-5.15862	0.0431411	0.112368	0.112466	2.3827	-6.32573	0.726882	1	-0.0241153	-0.361267	-8.24185
ppa000980m|pacid:17654713	"Whole genome shotgun sequence of line PN40024, scaffold_3.assembly12x; --- Flags: Fragment; [EVALUE: 0.0] [ORG: Vitis vinifera] [ACC:D7TKK9]"	GO:0008168|methyltransferase activity|F;GO:0003725|double-stranded RNA binding|F;GO:0005622|intracellular|C;	8.42903	0.080778	9.03297	0.342378	8.17735	0.0428784	9.14049	0.36859	0.00156667	0.0175043	0.061702	-0.603938	-2.95377	-5.06146	0.00135855	0.00659253	-0.963138	-4.71056	-2.69316	0.247947	0.5571	-0.3592	-1.24224	-7.52201
ppa000982m|pacid:17645242	"Receptor protein kinase, putative; --- EC=2.7.10.2; [EVALUE: 0.0] [ORG: Ricinus communis] [ACC:B9SNG9]"	GO:0005524|ATP binding|F;GO:0005515|protein binding|F;GO:0016021|integral to membrane|C;GO:0004872|receptor activity|F;GO:0006468|protein phosphorylation|P;GO:0004674|protein serine/threonine kinase activity|F;	13.1162	0.121676	11.4417	0.332431	13.3039	0.233947	11.7846	0.578251	0.000136448	0.000331378	0.00297711	1.67447	5.83842	-0.81553	0.000637791	0.00359353	1.51928	5.2973	-1.87253	0.711563	1	-0.155195	-0.38263	-8.2331
ppa000983m|pacid:17649168	Predicted protein; [EVALUE: 0.0] [ORG: Populus trichocarpa] [ACC:B9I078]	GO:0016021|integral to membrane|C;GO:0005886|plasma membrane|C;GO:0030036|actin cytoskeleton organization|P;GO:0003779|actin binding|F;	10.7323	0.663262	9.74985	0.0907002	10.7284	0.782359	9.76426	0.106669	0.0296046	0.0437857	0.128262	0.982437	2.37337	-5.99407	0.0469628	0.120802	0.964182	2.32927	-6.41035	0.975856	1	-0.0182552	-0.031184	-8.31378
ppa000984m|pacid:17656130	"Respiratory burst oxidase, putative; --- EC=1.6.3.1; [EVALUE: 0.0] [ORG: Ricinus communis] [ACC:B9RA34]"	GO:0016174|NAD(P)H oxidase activity|F;GO:0005506|iron ion binding|F;GO:0050660|flavin adenine dinucleotide binding|F;GO:0055114|oxidation-reduction process|P;GO:0016021|integral to membrane|C;GO:0009055|electron carrier activity|F;GO:0005509|calcium ion binding|F;GO:0004601|peroxidase activity|F;	9.82037	0.110661	11.3012	0.255287	8.57197	0.21905	10.6863	1.30324	0.00408718	0.0244045	0.0797253	-1.48083	-2.74216	-5.40318	0.00410121	0.0161683	-2.11438	-3.91534	-3.88056	0.429894	0.755223	-0.633543	-0.82956	-7.94428
ppa000987m|pacid:17648753	Autoinhibited calcium ATPase; [EVALUE: 0.0] [ORG: Populus trichocarpa] [ACC:B9GYY8]	GO:0005524|ATP binding|F;GO:0006754|ATP biosynthetic process|P;GO:0016021|integral to membrane|C;GO:0005516|calmodulin binding|F;GO:0005886|plasma membrane|C;GO:0005388|calcium-transporting ATPase activity|F;GO:0006816|calcium ion transport|P;GO:0046872|metal ion binding|F;	2.31738	2.28177	1	0	7.05678	0.731609	1	0	0.000562382	0.204974	0.427926	1.31738	1.37489	-7.44892	0.000190844	0.00135634	6.05678	6.32122	-0.553729	0.00759735	0.0413972	4.7394	3.49758	-4.10188
ppa000988m|pacid:17645844	"Double-stranded RNA binding protein, putative; [EVALUE: 0.0] [ORG: Ricinus communis] [ACC:B9RZ63]"	GO:0003725|double-stranded RNA binding|F;GO:0005622|intracellular|C;	11.5763	0.0708482	11.3122	0.0268753	11.708	0.103256	11.4078	0.0192199	0.000159204	0.000817585	0.00573947	0.264179	5.10033	-1.79897	0.000348991	0.00220384	0.300129	5.7944	-1.2147	0.636235	1	0.0359503	0.490782	-8.18144
ppa000989m|pacid:17666677	"Scythe/bat3, putative; [EVALUE: 0.0] [ORG: Ricinus communis] [ACC:B9R8J0]"	GO:0005737|cytoplasm|C;	11.659	0.0189033	11.5386	0.0331202	11.3506	0.086248	11.466	0.065154	0.0189744	0.0292898	0.0927563	0.120419	2.62673	-5.58915	0.0347746	0.0937472	-0.115455	-2.51846	-6.10926	0.00615742	0.0351785	-0.235874	-3.6382	-3.87983
ppa000990m|pacid:17642606	"Eukaryotic translation initiation factor 2c, putative; [EVALUE: 0.0] [ORG: Ricinus communis] [ACC:B9SP45]"	GO:0003743|translation initiation factor activity|F;GO:0031047|gene silencing by RNA|P;	13.1589	0.179091	12.9998	0.13076	12.8011	0.124572	13.1448	0.0238121	0.0172394	0.156356	0.360385	0.15914	1.55785	-7.21034	0.00929525	0.0317805	-0.343661	-3.36416	-4.74735	0.00779645	0.0422042	-0.502801	-3.48038	-4.12915
ppa000992m|pacid:17648264	ATP binding / kinase/ protein serine / threonine kinase; [EVALUE: 0.0] [ORG: Vitis vinifera] [ACC:C5DB47]	GO:0005524|ATP binding|F;GO:0005515|protein binding|F;GO:0016021|integral to membrane|C;GO:0005886|plasma membrane|C;GO:0004872|receptor activity|F;GO:0006468|protein phosphorylation|P;GO:0004674|protein serine/threonine kinase activity|F;	7.73329	0.175766	7.66438	0.166275	3.93388	2.54212	7.67056	0.847983	0.0239729	0.950446	1	0.0689048	0.0640412	-8.40016	0.00788453	0.027626	-3.73667	-3.47293	-4.57406	0.035751	0.134705	-3.80558	-2.50101	-5.70301
ppa000993m|pacid:17657063	Predicted protein; [EVALUE: 0.0] [ORG: Populus trichocarpa] [ACC:B9I3H5]	GO:0005524|ATP binding|F;GO:0055114|oxidation-reduction process|P;GO:0004713|protein tyrosine kinase activity|F;GO:0005515|protein binding|F;GO:0016021|integral to membrane|C;GO:0005886|plasma membrane|C;GO:0032440|2-alkenal reductase activity|F;GO:0004872|receptor activity|F;GO:0006468|protein phosphorylation|P;GO:0019861|flagellum|C;GO:0004674|protein serine/threonine kinase activity|F;	5.30725	0.112018	1	0	1	0	1	0	2.0138e-13	5.40226e-14	8.94374e-11	4.30725	96.1376	22.3008	1	1	-6.66134e-16	-1.48681e-14	-8.7497	9.68721e-13	1.1103e-09	-4.30725	-67.9796	19.8752
ppa000994m|pacid:17646556	"Whole genome shotgun sequence of line PN40024, scaffold_11.assembly12x; --- Flags: Fragment; [EVALUE: 0.0] [ORG: Vitis vinifera] [ACC:D7T8S8]"	"GO:0005524|ATP binding|F;GO:0006370|mRNA capping|P;GO:0016773|phosphotransferase activity, alcohol group as acceptor|F;GO:0005515|protein binding|F;GO:0004651|polynucleotide 5'-phosphatase activity|F;GO:0017111|nucleoside-triphosphatase activity|F;GO:0031533|mRNA cap methyltransferase complex|C;GO:0016301|kinase activity|F;"	9.31334	0.0653794	9.6445	0.0661741	9.46373	0.0772409	9.36369	0.238189	0.0335231	0.0139373	0.0510987	-0.331163	-3.10024	-4.82515	0.375321	0.649849	0.10004	0.936545	-8.28282	0.0204511	0.088569	0.431203	2.85444	-5.13421
ppa000995m|pacid:17665400	Glutamate receptor; [EVALUE: 0.0] [ORG: Malus hupehensis] [ACC:A4GU97]	GO:0023006|signal initiation by amino acid|P;GO:0004930|G-protein coupled receptor activity|F;GO:0016021|integral to membrane|C;GO:0005234|extracellular-glutamate-gated ion channel activity|F;GO:0030288|outer membrane-bounded periplasmic space|C;GO:0005886|plasma membrane|C;GO:0007186|G-protein coupled receptor protein signaling pathway|P;GO:0019722|calcium-mediated signaling|P;GO:0006816|calcium…	11.1769	0.0753834	11.4141	0.086405	11.4218	0.0785972	11.4744	0.0711972	0.0133891	0.00487271	0.0220378	-0.237165	-3.7969	-3.71894	0.423545	0.715797	-0.0525622	-0.841495	-8.36922	0.0686373	0.220759	0.184603	2.08979	-6.34922
ppa000996m|pacid:17657769	"Whole genome shotgun sequence of line PN40024, scaffold_150.assembly12x; --- Flags: Fragment; [EVALUE: 0.0] [ORG: Vitis vinifera] [ACC:D7TFL2]"	GO:0003677|DNA binding|F;GO:0005524|ATP binding|F;GO:0017111|nucleoside-triphosphatase activity|F;GO:0005634|nucleus|C;GO:0006270|DNA-dependent DNA replication initiation|P;	10.7994	0.703456	8.11342	0.942016	8.56675	0.262801	9.29328	1.76289	0.0325604	0.0129875	0.0482637	2.68597	3.14588	-4.75166	0.41857	0.709158	-0.726532	-0.850934	-8.36099	0.0213799	0.0914746	-3.4125	-2.82617	-5.17986
ppa000997m|pacid:17662146	"Whole genome shotgun sequence of line PN40024, scaffold_0.assembly12x; --- Flags: Fragment; [EVALUE: 0.0] [ORG: Vitis vinifera] [ACC:D7SH76]"	GO:0000166|nucleotide binding|F;GO:0003676|nucleic acid binding|F;	12.1304	0.00682699	12.2426	0.0192594	11.6761	0.109343	12.1279	0.0160284	1.7366e-05	0.0360998	0.109583	-0.112145	-2.4949	-5.80058	6.05569e-06	8.5729e-05	-0.451748	-10.0501	3.25335	0.000603043	0.00581575	-0.339603	-5.34233	-1.38161
ppa000999m|pacid:17665566	Predicted protein; [EVALUE: 0.0] [ORG: Populus trichocarpa] [ACC:B9NER8]	GO:0055114|oxidation-reduction process|P;GO:0005515|protein binding|F;GO:0032440|2-alkenal reductase activity|F;GO:0016301|kinase activity|F;	11.6549	0.147959	7.86402	0.255216	8.67403	0.290041	8.66442	0.479469	9.42733e-07	2.56556e-07	1.13045e-05	3.7909	14.9701	7.07439	0.970606	1	0.009615	0.0379692	-8.74889	4.12289e-06	0.000115472	-3.78128	-10.5586	4.09338
ppa001001m|pacid:17660216	"Whole genome shotgun sequence of line PN40024, scaffold_104.assembly12x; --- Flags: Fragment; [EVALUE: 0.0] [ORG: Vitis vinifera] [ACC:D7TP18]"	GO:0005524|ATP binding|F;GO:0004176|ATP-dependent peptidase activity|F;GO:0004252|serine-type endopeptidase activity|F;GO:0006508|proteolysis|P;	10.7627	0.663644	9.92559	0.0150237	11.8072	0.0118633	10.3507	0.686057	0.00670079	0.0583321	0.161762	0.837062	2.19263	-6.27812	0.0047452	0.0182155	1.45643	3.81503	-4.03598	0.283142	0.615676	0.61937	1.14721	-7.63048
ppa001005m|pacid:17644367	"Whole genome shotgun sequence of line PN40024, scaffold_3.assembly12x; --- Flags: Fragment; [EVALUE: 0.0] [ORG: Vitis vinifera] [ACC:D7TJS3]"	GO:0005524|ATP binding|F;GO:0055114|oxidation-reduction process|P;GO:0005515|protein binding|F;GO:0016021|integral to membrane|C;GO:0032440|2-alkenal reductase activity|F;GO:0004872|receptor activity|F;GO:0006468|protein phosphorylation|P;GO:0004674|protein serine/threonine kinase activity|F;	6.84224	0.044871	8.049	0.239295	6.92808	0.0377689	7.98113	0.345928	3.56134e-05	8.26293e-05	0.00102598	-1.20676	-7.10582	0.70644	0.00021842	0.00151335	-1.05305	-6.20073	-0.701712	0.539361	0.894435	0.153708	0.639992	-8.09056
ppa001006m|pacid:17648162	Putative translation-initiation factor 3 subunit; [EVALUE: 0.0] [ORG: Prunus avium] [ACC:Q6YNS0]	GO:0003743|translation initiation factor activity|F;GO:0006413|translational initiation|P;GO:0005852|eukaryotic translation initiation factor 3 complex|C;	13.4045	0.0246858	13.4418	0.144913	14.2913	0.0467453	13.3874	0.104055	4.94874e-06	0.629718	1	-0.0372362	-0.50042	-8.26436	1.36581e-06	2.59739e-05	0.903957	12.1483	4.9039	1.4857e-05	0.000324113	0.941193	8.94403	2.68009
ppa001007m|pacid:17664575	"Disease resistance protein RPP13, putative; --- EC=3.1.3.16; [EVALUE: 0.0] [ORG: Ricinus communis] [ACC:B9S717]"	GO:0005524|ATP binding|F;GO:0004721|phosphoprotein phosphatase activity|F;GO:0017111|nucleoside-triphosphatase activity|F;GO:0006915|apoptosis|P;GO:0006952|defense response|P;	9.56094	0.0925492	9.13744	0.0239277	9.31457	0.126186	9.18292	0.0811076	0.000725706	0.000289718	0.00269379	0.423499	5.95361	-0.668744	0.0998419	0.227945	0.131655	1.85082	-7.14318	0.0190075	0.0838772	-0.291844	-2.90111	-5.05883
ppa001008m|pacid:17644915	Putative uncharacterized protein; [EVALUE: 0.0] [ORG: Vitis vinifera] [ACC:A5CAX5]	GO:0005524|ATP binding|F;GO:0005515|protein binding|F;GO:0004721|phosphoprotein phosphatase activity|F;GO:0006915|apoptosis|P;GO:0006952|defense response|P;	9.82501	0.0124439	9.20157	0.10562	8.9694	0.0153042	9.15252	0.0199284	9.96867e-07	3.78651e-07	1.53313e-05	0.62344	14.2638	6.6457	0.00277167	0.0117658	-0.183129	-4.18985	-3.46135	7.72982e-07	3.14684e-05	-0.806568	-13.0487	5.93814
ppa001009m|pacid:17652497	"Whole genome shotgun sequence of line PN40024, scaffold_0.assembly12x; --- Flags: Fragment; [EVALUE: 0.0] [ORG: Vitis vinifera] [ACC:D7SIE3]"	GO:0016020|membrane|C;GO:0005524|ATP binding|F;GO:0016887|ATPase activity|F;	11.6316	0.0546787	11.6445	0.0101883	11.454	0.050973	11.8184	0.0670861	4.94812e-05	0.757328	1	-0.012895	-0.319333	-8.34572	1.38625e-05	0.000165112	-0.364463	-9.02559	2.3366	0.000229683	0.0027883	-0.351568	-6.15625	-0.328681
ppa001010m|pacid:17646217	"Receptor protein kinase CLAVATA1, putative; --- EC=1.3.1.74; --- EC=2.7.10.1; [EVALUE: 0.0] [ORG: Ricinus communis] [ACC:B9R6R4]"	GO:0005524|ATP binding|F;GO:0055114|oxidation-reduction process|P;GO:0005515|protein binding|F;GO:0016021|integral to membrane|C;GO:0005886|plasma membrane|C;GO:0032440|2-alkenal reductase activity|F;GO:0004709|MAP kinase kinase kinase activity|F;GO:0004872|receptor activity|F;GO:0006468|protein phosphorylation|P;GO:0007275|multicellular organismal development|P;	7.56225	0.341743	8.80906	0.273648	9.14001	0.352636	9.41986	0.291529	0.00292143	0.00102623	0.00677034	-1.24682	-4.92379	-2.04545	0.299965	0.542544	-0.279846	-1.10514	-8.11165	0.0260763	0.106431	0.96697	2.7002	-5.38312
ppa001011m|pacid:17646557	"Whole genome shotgun sequence of line PN40024, scaffold_11.assembly12x; --- Flags: Fragment; [EVALUE: 0.0] [ORG: Vitis vinifera] [ACC:D7T8S8]"	"GO:0005524|ATP binding|F;GO:0006370|mRNA capping|P;GO:0016773|phosphotransferase activity, alcohol group as acceptor|F;GO:0005515|protein binding|F;GO:0004651|polynucleotide 5'-phosphatase activity|F;GO:0017111|nucleoside-triphosphatase activity|F;GO:0031533|mRNA cap methyltransferase complex|C;GO:0016301|kinase activity|F;"	9.34059	0.0805741	9.6255	0.0668695	9.51932	0.056748	9.37615	0.233139	0.0442441	0.0252157	0.0818283	-0.284907	-2.72144	-5.4366	0.207183	0.395267	0.143165	1.36752	-7.80515	0.019301	0.0848603	0.428071	2.89133	-5.07463
ppa001012m|pacid:17643144	Non-lysosomal glucosylceramidase; --- Short=NLGase; --- EC=3.2.1.45; [EVALUE: 0.0] [ORG: Ricinus communis] [ACC:B9RWK0]	GO:0004348|glucosylceramidase activity|F;GO:0005886|plasma membrane|C;GO:0006680|glucosylceramide catabolic process|P;	12.7694	0.033363	12.7266	0.0477802	12.3656	0.106635	12.6058	0.0426726	0.00432219	0.428735	0.763858	0.0428423	0.831731	-8.0305	0.00144787	0.00695352	-0.240183	-4.66285	-2.76201	0.00428396	0.0264095	-0.283025	-3.88525	-3.49457
ppa001013m|pacid:17646671	"Whole genome shotgun sequence of line PN40024, scaffold_31.assembly12x; --- Flags: Fragment; [EVALUE: 0.0] [ORG: Vitis vinifera] [ACC:D7SWC0]"	GO:0003723|RNA binding|F;GO:0004540|ribonuclease activity|F;	10.3249	0.681766	9.43095	0.116726	11.3187	0.0872955	9.57912	0.266702	0.000514338	0.0164127	0.0584488	0.893967	2.99503	-4.99484	0.000335496	0.00213491	1.73953	5.8279	-1.17158	0.078677	0.238415	0.845565	2.00314	-6.48128
ppa001014m|pacid:17641961	Putative uncharacterized protein; [EVALUE: 0.0] [ORG: Vitis vinifera] [ACC:A5AWQ4]	GO:0005488|binding|F;	7.89105	0.0564927	7.16031	0.216336	9.0529	0.167749	7.38023	0.258079	5.49482e-06	0.00120144	0.00762458	0.730741	4.80335	-2.21611	3.00219e-06	4.89953e-05	1.67268	10.9949	4.03077	0.00213201	0.0154621	0.941935	4.37811	-2.74769
ppa001016m|pacid:17657790	Lipoxygenase; --- EC=1.13.11.12; [EVALUE: 0.0] [ORG: Prunus persica] [ACC:B5TXD2]	GO:0005506|iron ion binding|F;GO:0005737|cytoplasm|C;GO:0055114|oxidation-reduction process|P;GO:0031408|oxylipin biosynthetic process|P;GO:0016165|lipoxygenase activity|F;	12.3809	0.0560423	11.5174	0.0533923	11.5102	0.119922	11.8093	0.0430717	7.8004e-07	3.34981e-07	1.39776e-05	0.863526	14.4827	6.78069	0.000910962	0.00480897	-0.29907	-5.0159	-2.26008	4.97383e-07	2.24236e-05	-1.1626	-13.7876	6.42327
ppa001017m|pacid:17645306	Putative translation-initiation factor 3 subunit; [EVALUE: 0.0] [ORG: Prunus avium] [ACC:Q6YNS0]	GO:0003743|translation initiation factor activity|F;GO:0006413|translational initiation|P;GO:0005852|eukaryotic translation initiation factor 3 complex|C;	8.07304	0.133653	7.82706	0.0582905	9.24095	0.134412	7.76518	0.301757	1.72829e-05	0.125332	0.3002	0.245981	1.70356	-7.00877	5.31362e-06	7.75444e-05	1.47577	10.2206	3.39815	0.000267592	0.00314211	1.22979	6.02243	-0.495698
ppa001018m|pacid:17647351	Predicted protein; [EVALUE: 0.0] [ORG: Populus trichocarpa] [ACC:B9H2W4]	GO:0005524|ATP binding|F;GO:0045005|maintenance of fidelity involved in DNA-dependent DNA replication|P;GO:0017111|nucleoside-triphosphatase activity|F;GO:0006298|mismatch repair|P;GO:0030983|mismatched DNA binding|F;GO:0003684|damaged DNA binding|F;	8.08604	0.101861	7.58584	0.0242352	7.80861	0.0435538	7.72445	0.0884208	5.91582e-05	1.83734e-05	0.000330034	0.500197	8.69775	2.36189	0.17996	0.359709	0.0841684	1.46357	-7.68243	0.000802108	0.00724767	-0.416029	-5.11534	-1.69149
ppa001019m|pacid:17647442	Predicted protein; [EVALUE: 0.0] [ORG: Populus trichocarpa] [ACC:B9HPA5]	-	9.59666	0.0760358	8.54397	0.0631098	9.68537	0.0418427	9.121	0.214966	4.15192e-06	3.08588e-06	8.0832e-05	1.05268	10.9565	4.33104	0.000317831	0.00204701	0.564369	5.87405	-1.11243	0.00657764	0.0371308	-0.488314	-3.59383	-3.94968
ppa001020m|pacid:17657529	Mechanosensitive ion channel domain-containing protein; [EVALUE: 0.0] [ORG: Arabidopsis lyrata subsp. lyrata] [ACC:D7KVT2]	GO:0016020|membrane|C;GO:0055085|transmembrane transport|P;	2.41644	2.45335	5.97587	0.29758	5.36696	0.178081	6.0407	0.157796	0.0187107	0.00666195	0.0282038	-3.55943	-3.58529	-4.05059	0.515757	0.842537	-0.673741	-0.678638	-8.49874	0.0724733	0.229195	2.88569	2.05532	-6.40198
ppa001023m|pacid:17656729	Putative uncharacterized protein; [EVALUE: 0.0] [ORG: Ricinus communis] [ACC:B9RBL2]	GO:0005886|plasma membrane|C;	9.06473	0.113454	8.75168	0.0295262	8.30372	0.135592	8.54993	0.246109	0.0319932	0.0319825	0.0994136	0.313047	2.57122	-5.67833	0.0763466	0.182536	-0.24621	-2.02226	-6.8869	0.0110974	0.0553384	-0.559257	-3.24808	-4.49987
ppa001024m|pacid:17662459	"Pentatricopeptide repeat-containing protein, putative; [EVALUE: 0.0] [ORG: Ricinus communis] [ACC:B9SGU2]"	GO:0005488|binding|F;	9.26182	0.0263133	9.48383	0.0298693	9.11374	0.151884	9.32932	0.120185	0.012943	0.0220095	0.0731931	-0.222015	-2.80772	-5.29736	0.0250226	0.0711181	-0.215578	-2.72631	-5.77497	0.955453	1	0.006437	0.0575625	-8.31247
ppa001026m|pacid:17654266	Putative uncharacterized protein; [EVALUE: 0.0] [ORG: Ricinus communis] [ACC:B9RSV5]	GO:0005515|protein binding|F;GO:0008270|zinc ion binding|F;	13.3594	0.0175387	13.0771	0.0755789	13.2717	0.0662208	13.1616	0.0242589	0.000257395	0.000122226	0.00138541	0.282263	6.73062	0.276511	0.0293374	0.0813186	0.110114	2.6257	-5.9371	0.0189628	0.0837669	-0.172148	-2.90261	-5.05641
ppa001028m|pacid:17661652	Putative uncharacterized protein; [EVALUE: 0.0] [ORG: Ricinus communis] [ACC:B9T6P0]	GO:0005886|plasma membrane|C;	5.01268	0.255626	5.91789	0.399557	2.28039	2.21769	5.56096	0.44159	0.0178237	0.354756	0.657363	-0.905215	-0.979795	-7.89391	0.00701374	0.0251304	-3.28058	-3.55086	-4.45049	0.105059	0.295355	-2.37536	-1.81802	-6.75644
ppa001031m|pacid:17665505	"Whole genome shotgun sequence of line PN40024, scaffold_265.assembly12x; --- Flags: Fragment; [EVALUE: 0.0] [ORG: Vitis vinifera] [ACC:D7T0D7]"	GO:0043687|post-translational protein modification|P;GO:0019787|small conjugating protein ligase activity|F;GO:0051246|regulation of protein metabolic process|P;	14.181	0.0410634	11.6725	0.231559	11.4857	0.433705	12.1285	0.350336	1.34501e-05	4.75637e-06	0.000114399	2.50842	10.367	3.85334	0.0279256	0.0779708	-0.642861	-2.65686	-5.88694	1.18825e-05	0.000270097	-3.15129	-9.20925	2.92632
ppa001032m|pacid:17643597	"Neutral alpha-glucosidase ab, putative; --- EC=3.2.1.84; [EVALUE: 0.0] [ORG: Ricinus communis] [ACC:B9STU2]"	"GO:0004553|hydrolase activity, hydrolyzing O-glycosyl compounds|F;GO:0005975|carbohydrate metabolic process|P;GO:0030246|carbohydrate binding|F;"	12.5136	0.040214	12.4467	0.069485	12.87	0.0195916	12.597	0.0645262	0.000438604	0.147962	0.344528	0.0668657	1.59448	-7.16056	0.000154901	0.00114343	0.27303	6.51068	-0.324738	0.00784478	0.0424119	0.206165	3.47628	-4.13566
ppa001034m|pacid:17649941	Predicted protein; [EVALUE: 0.0] [ORG: Populus trichocarpa] [ACC:B9H3A4]	GO:0006289|nucleotide-excision repair|P;GO:0005634|nucleus|C;GO:0003684|damaged DNA binding|F;	8.49769	0.0955069	9.0498	0.125638	8.48029	0.133203	8.82064	0.176934	0.000981661	0.000842268	0.00586439	-0.552116	-5.07703	-1.83126	0.0133161	0.0430482	-0.340348	-3.12971	-5.12358	0.204356	0.483203	0.211767	1.37697	-7.35829
ppa001035m|pacid:17664154	"Whole genome shotgun sequence of line PN40024, scaffold_11.assembly12x; --- Flags: Fragment; [EVALUE: 0.0] [ORG: Vitis vinifera] [ACC:D7T8T5]"	"GO:0005524|ATP binding|F;GO:0006355|regulation of transcription, DNA-dependent|P;GO:0003700|sequence-specific DNA binding transcription factor activity|F;GO:0006281|DNA repair|P;GO:0004003|ATP-dependent DNA helicase activity|F;GO:0003684|damaged DNA binding|F;GO:0006310|DNA recombination|P;"	9.32807	0.065806	8.7042	0.0951077	9.09087	0.146909	9.02141	0.0819173	0.000163746	4.84444e-05	0.000680995	0.623865	7.64251	1.29367	0.41864	0.709236	0.0694517	0.850801	-8.3611	0.00120286	0.00992666	-0.554413	-4.80246	-2.13048
ppa001037m|pacid:17648015	Predicted protein; [EVALUE: 0.0] [ORG: Populus trichocarpa] [ACC:B9MT85]	GO:0000166|nucleotide binding|F;	9.49231	0.0218342	9.79962	0.107697	9.45368	0.111477	9.71077	0.147855	0.00481209	0.00682732	0.0287771	-0.307303	-3.56887	-4.07651	0.0166518	0.0518954	-0.257092	-2.98575	-5.35583	0.690496	1	0.0502103	0.412328	-8.22014
ppa001038m|pacid:17658683	"Whole genome shotgun sequence of line PN40024, scaffold_38.assembly12x; [EVALUE: 0.0] [ORG: Vitis vinifera] [ACC:A5AQK6]"	GO:0005874|microtubule|C;GO:0005524|ATP binding|F;GO:0005515|protein binding|F;GO:0008270|zinc ion binding|F;GO:0007018|microtubule-based movement|P;GO:0003777|microtubule motor activity|F;	12.2024	0.0686655	11.6076	0.0946766	12.2683	0.0880529	11.9395	0.212585	0.000497362	0.000362552	0.00317259	0.594757	5.76214	-0.913698	0.0122196	0.0400027	0.32879	3.18539	-5.03394	0.104407	0.294214	-0.265967	-1.82204	-6.75058
ppa001039m|pacid:17643288	Ubiquitin carboxyl-terminal hydrolase; --- EC=3.1.2.15; --- Flags: Fragment; [EVALUE: 0.0] [ORG: Vitis vinifera] [ACC:D7U6B4]	GO:0006511|ubiquitin-dependent protein catabolic process|P;GO:0008234|cysteine-type peptidase activity|F;GO:0004221|ubiquitin thiolesterase activity|F;	11.8617	0.0921495	11.5011	0.0521516	11.4641	0.0160789	11.4636	0.0140623	8.94568e-05	2.50989e-05	0.000416916	0.360584	8.34624	2.01799	0.990877	1	0.000509	0.0117815	-8.74962	0.000310745	0.00352098	-0.360075	-5.89335	-0.659025
ppa001040m|pacid:17647854	Predicted protein; [EVALUE: 1e-159] [ORG: Populus trichocarpa] [ACC:B9GJG6]	GO:0003677|DNA binding|F;GO:0005515|protein binding|F;GO:0008270|zinc ion binding|F;	8.26081	0.00470036	7.7826	0.0744825	8.30302	0.0357775	8.02001	0.27085	0.00348075	0.00264747	0.0137664	0.478207	4.22248	-3.06736	0.0358672	0.0961707	0.283015	2.49897	-6.14046	0.25631	0.571323	-0.195192	-1.2187	-7.54944
ppa001041m|pacid:17657168	Putative uncharacterized protein; [EVALUE: 0.0] [ORG: Vitis vinifera] [ACC:A5AXB9]	GO:0005524|ATP binding|F;GO:0005515|protein binding|F;GO:0016021|integral to membrane|C;GO:0004872|receptor activity|F;GO:0006468|protein phosphorylation|P;GO:0004674|protein serine/threonine kinase activity|F;	9.25094	0.14103	8.90651	0.219443	11.267	0.098591	9.45625	0.37168	2.41779e-05	0.099398	0.247788	0.344429	1.85369	-6.7922	7.68621e-06	0.000103502	1.81079	9.7455	2.98931	0.000450597	0.00466729	1.46636	5.58035	-1.06438
ppa001043m|pacid:17669068	"Whole genome shotgun sequence of line PN40024, scaffold_16.assembly12x; --- Flags: Fragment; [EVALUE: 1e-115] [ORG: Vitis vinifera] [ACC:D7TB60]"	GO:0008270|zinc ion binding|F;GO:0003676|nucleic acid binding|F;	5.39165	0.0981084	5.29173	0.0865599	6.18623	0.229132	5.15599	0.0504797	3.02357e-05	0.37842	0.692984	0.099925	0.930179	-7.94172	8.70114e-06	0.000114076	1.03023	9.5902	2.85199	0.000238367	0.00286194	0.930308	6.12356	-0.369269
ppa001044m|pacid:17662276	"Gc-rich sequence DNA-binding factor, putative; [EVALUE: 0.0] [ORG: Ricinus communis] [ACC:B9RGK2]"	GO:0003677|DNA binding|F;GO:0003700|sequence-specific DNA binding transcription factor activity|F;GO:0005634|nucleus|C;GO:0045449|regulation of transcription|P;	8.68443	0.0537089	8.66876	0.0482686	8.8389	0.142317	8.60628	0.0222431	0.0195424	0.813765	1	0.0156683	0.24315	-8.36948	0.00642244	0.0233625	0.232616	3.60986	-4.35731	0.043284	0.15595	0.216948	2.38062	-5.89475
ppa001046m|pacid:17655424	"Whole genome shotgun sequence of line PN40024, scaffold_85.assembly12x; --- Flags: Fragment; [EVALUE: 0.0] [ORG: Vitis vinifera] [ACC:D7T104]"	GO:0005488|binding|F;	8.80296	0.120369	8.24294	0.0277033	8.9659	0.139115	8.28333	0.0912658	1.39205e-05	0.000118699	0.00135613	0.560017	6.75817	0.308645	2.77086e-05	0.000287006	0.682578	8.23721	1.57107	0.325001	0.626748	0.122561	1.04584	-7.73918
ppa001047m|pacid:17644053	"Rrm/rnp domain, putative; [EVALUE: 0.0] [ORG: Ricinus communis] [ACC:B9SF86]"	GO:0003723|RNA binding|F;GO:0000166|nucleotide binding|F;GO:0008270|zinc ion binding|F;	9.67979	0.0587732	9.28548	0.0861139	9.79274	0.0258803	9.2193	0.170583	6.95196e-05	0.00107078	0.00698385	0.394303	4.89116	-2.09148	8.19991e-05	0.00069047	0.573442	7.1133	0.374583	0.153228	0.391313	0.179139	1.57129	-7.10416
ppa001048m|pacid:17641209	"Trehalose-6-phosphate synthase, putative; --- EC=2.4.1.15; --- EC=3.1.3.12; [EVALUE: 0.0] [ORG: Ricinus communis] [ACC:B9SZ18]"	"GO:0004805|trehalose-phosphatase activity|F;GO:0003825|alpha,alpha-trehalose-phosphate synthase (UDP-forming) activity|F;GO:0005992|trehalose biosynthetic process|P;"	9.24788	0.0305837	8.43739	0.118006	7.91206	0.2208	8.35433	0.0635623	5.63599e-05	4.19548e-05	0.000609582	0.81049	7.79226	1.452	0.00253981	0.0109516	-0.442272	-4.25212	-3.36758	2.15481e-05	0.000436232	-1.25276	-8.51666	2.27043
ppa001051m|pacid:17666287	"Aspartate kinase, putative; --- EC=1.1.1.3; --- EC=2.7.2.4; [EVALUE: 0.0] [ORG: Ricinus communis] [ACC:B9SHP2]"	GO:0005524|ATP binding|F;GO:0016597|amino acid binding|F;GO:0055114|oxidation-reduction process|P;GO:0004072|aspartate kinase activity|F;GO:0009507|chloroplast|C;GO:0009086|methionine biosynthetic process|P;GO:0004412|homoserine dehydrogenase activity|F;GO:0050661|NADP or NADPH binding|F;	11.1619	0.0105643	11.7139	0.130214	11.4653	0.102287	11.6723	0.450194	0.0425626	0.0197415	0.0674627	-0.551967	-2.87694	-5.18556	0.31085	0.558908	-0.206997	-1.0789	-8.13971	0.237899	0.540423	0.344971	1.27141	-7.48752
ppa001052m|pacid:17660442	Predicted protein; [EVALUE: 0.0] [ORG: Populus trichocarpa] [ACC:B9MWK5]	GO:0005524|ATP binding|F;GO:0004672|protein kinase activity|F;GO:0006468|protein phosphorylation|P;	11.9484	0.0307486	12.0108	0.0957335	11.7149	0.0662418	11.9738	0.143032	0.0211677	0.42751	0.761872	-0.062359	-0.834027	-8.02853	0.00801114	0.0279846	-0.258875	-3.46236	-4.59086	0.098655	0.282305	-0.196516	-1.85851	-6.69717
ppa001054m|pacid:17651065	Glutamate receptor; [EVALUE: 0.0] [ORG: Malus hupehensis] [ACC:A4GU97]	GO:0023006|signal initiation by amino acid|P;GO:0004930|G-protein coupled receptor activity|F;GO:0016021|integral to membrane|C;GO:0005234|extracellular-glutamate-gated ion channel activity|F;GO:0030288|outer membrane-bounded periplasmic space|C;GO:0005886|plasma membrane|C;GO:0007186|G-protein coupled receptor protein signaling pathway|P;GO:0019722|calcium-mediated signaling|P;GO:0006816|calcium…	9.00894	0.11187	9.21751	0.00523329	9.2937	0.102655	9.19592	0.00416972	0.0153603	0.00839196	0.0339823	-0.208571	-3.4316	-4.29417	0.14478	0.313687	0.0977853	1.60885	-7.48775	0.00687584	0.0384211	0.306356	3.56414	-3.99655
ppa001056m|pacid:17645947	Predicted protein; [EVALUE: 0.0] [ORG: Populus trichocarpa] [ACC:B9MT81]	GO:0005524|ATP binding|F;GO:0005515|protein binding|F;GO:0016021|integral to membrane|C;GO:0005886|plasma membrane|C;GO:0004872|receptor activity|F;GO:0006468|protein phosphorylation|P;GO:0004674|protein serine/threonine kinase activity|F;	3.95011	2.55489	6.53674	0.316329	1	0	6.0658	0.181693	0.00165906	0.0354435	0.107964	-2.58664	-2.50646	-5.7821	0.00104648	0.00537119	-5.0658	-4.90877	-2.41054	0.12627	0.338935	-2.47916	-1.69869	-6.92769
ppa001058m|pacid:17655819	Bromodomain-containing protein; [EVALUE: 0.0] [ORG: Ricinus communis] [ACC:B9SV90]	GO:0004402|histone acetyltransferase activity|F;	9.40427	0.103539	9.16222	0.00863872	9.13819	0.141644	9.25314	0.0857284	0.0255752	0.0140177	0.0513494	0.242048	3.09653	-4.83113	0.178099	0.359709	-0.114953	-1.47059	-7.67326	0.0114193	0.056462	-0.357001	-3.22944	-4.52977
ppa001059m|pacid:17664921	"Whole genome shotgun sequence of line PN40024, scaffold_28.assembly12x; --- Flags: Fragment; [EVALUE: 0.0] [ORG: Vitis vinifera] [ACC:E0CU19]"	GO:0005488|binding|F;	8.77641	0.102572	8.36265	0.15898	9.39308	0.103978	8.65847	0.410434	0.00552773	0.0548733	0.154281	0.413758	2.23119	-6.21797	0.00383748	0.0153308	0.734608	3.96137	-3.80962	0.254614	0.568395	0.32085	1.22342	-7.54397
ppa001061m|pacid:17659359	"XPA-binding protein, putative; [EVALUE: 0.0] [ORG: Ricinus communis] [ACC:B9S614]"	GO:0006397|mRNA processing|P;GO:0005634|nucleus|C;GO:0005488|binding|F;	7.30818	0.0918044	7.0271	0.103713	7.64992	0.100878	7.23705	0.101183	0.000693179	0.00721316	0.0300398	0.281081	3.53214	-4.13459	0.000731376	0.00402196	0.412864	5.18817	-2.02151	0.273977	0.600509	0.131783	1.17099	-7.60392
ppa001063m|pacid:17659095	"Transcription initiation factor, putative; [EVALUE: 0.0] [ORG: Ricinus communis] [ACC:B9R722]"	"GO:0003677|DNA binding|F;GO:0006352|transcription initiation, DNA-dependent|P;GO:0003743|translation initiation factor activity|F;GO:0005669|transcription factor TFIID complex|C;GO:0016986|transcription initiation factor activity|F;"	9.57536	0.0516475	9.45745	0.0401028	9.65946	0.102608	9.41395	0.0396638	0.00208441	0.0489034	0.140519	0.117911	2.30377	-6.10406	0.00121198	0.00601451	0.245505	4.79673	-2.56963	0.114426	0.314447	0.127594	1.76279	-6.83636
ppa001064m|pacid:17645439	Lipoxygenase; --- EC=1.13.11.12; --- Flags: Fragment; [EVALUE: 0.0] [ORG: Vitis vinifera] [ACC:D7TAQ3]	GO:0005506|iron ion binding|F;GO:0055114|oxidation-reduction process|P;GO:0031408|oxylipin biosynthetic process|P;GO:0016165|lipoxygenase activity|F;GO:0009507|chloroplast|C;	7.16651	0.461071	8.62694	0.230237	5.93493	0.336475	8.13836	0.412211	5.41414e-05	0.00101749	0.00672907	-1.46043	-4.93037	-2.03619	5.91265e-05	0.000530714	-2.20344	-7.43873	0.734796	0.11252	0.310831	-0.743005	-1.77368	-6.82069
ppa001067m|pacid:17654958	"ATP binding protein, putative; [EVALUE: 0.0] [ORG: Ricinus communis] [ACC:B9SGE9]"	GO:0005773|vacuole|C;	6.89838	0.227368	7.27515	0.0356814	7.14878	0.0273608	7.08978	0.132682	0.0208842	0.00725875	0.0302026	-0.376766	-3.52794	-4.14124	0.595116	0.948012	0.0590018	0.552478	-8.58188	0.0194846	0.0854765	0.435768	2.88529	-5.08438
ppa001068m|pacid:17657920	Predicted protein; [EVALUE: 0.0] [ORG: Populus trichocarpa] [ACC:B9HSG7]	GO:0005874|microtubule|C;GO:0005524|ATP binding|F;GO:0007018|microtubule-based movement|P;GO:0003777|microtubule motor activity|F;	1	0	6.03419	0.431666	1	0	4.06453	2.66293	0.00175701	0.00144029	0.00868309	-5.03418	-4.66678	-2.41209	0.0208917	0.061325	-3.06453	-2.84087	-5.58996	0.231306	0.529492	1.96966	1.29111	-7.46391
ppa001070m|pacid:17663982	"Kinesin heavy chain, putative; [EVALUE: 0.0] [ORG: Ricinus communis] [ACC:B9RBV4]"	GO:0005874|microtubule|C;GO:0005524|ATP binding|F;GO:0005737|cytoplasm|C;GO:0007018|microtubule-based movement|P;GO:0003777|microtubule motor activity|F;	7.3126	0.12421	7.14878	0.0557172	7.49482	0.0458102	7.16287	0.00936787	0.000586273	0.0207325	0.0698798	0.163816	2.84574	-5.23596	0.000360722	0.00226611	0.331947	5.76642	-1.25083	0.0713488	0.226601	0.16813	2.06523	-6.38683
ppa001073m|pacid:17644095	"Ubiquitin-protein ligase, putative; [EVALUE: 0.0] [ORG: Ricinus communis] [ACC:B9RD12]"	GO:0005488|binding|F;	9.92008	0.0541328	9.83586	0.0791344	9.72524	0.0534189	9.91369	0.0877807	0.0181035	0.170889	0.387851	0.0842207	1.49843	-7.28974	0.00945633	0.0322461	-0.188451	-3.35286	-4.76541	0.00840748	0.0447558	-0.272672	-3.43037	-4.20862
ppa001074m|pacid:17641206	"Starch synthase, putative; --- EC=2.4.1.21; [EVALUE: 0.0] [ORG: Ricinus communis] [ACC:B9RXK7]"	GO:0009011|starch synthase activity|F;GO:0005978|glycogen biosynthetic process|P;	11.1729	0.0131983	11.9949	0.168788	11.4527	0.0919986	12.17	0.0552163	2.02086e-06	5.17598e-06	0.000122319	-0.822007	-10.2551	3.76	1.47915e-05	0.00017401	-0.717333	-8.94921	2.26486	0.381745	0.690459	0.104674	0.923393	-7.86002
ppa001075m|pacid:17647087	Putative SPINDLY protein; [EVALUE: 0.0] [ORG: Rosa lucieae] [ACC:C7TQK4]	"GO:0009740|gibberellic acid mediated signaling pathway|P;GO:0005634|nucleus|C;GO:0005488|binding|F;GO:0016757|transferase activity, transferring glycosyl groups|F;"	12.1618	0.047376	12.1561	0.0508365	12.2998	0.0177093	12.1805	0.00422204	0.00929413	0.847864	1	0.00568767	0.197898	-8.38058	0.00292696	0.0123188	0.119307	4.1512	-3.51981	0.0224403	0.0949078	0.113619	2.79541	-5.22954
ppa001076m|pacid:17658297	Putative NBS-LRR type disease resistance protein; [EVALUE: 0.0] [ORG: Prunus persica] [ACC:Q6PKX5]	GO:0005524|ATP binding|F;GO:0005515|protein binding|F;GO:0004721|phosphoprotein phosphatase activity|F;GO:0006915|apoptosis|P;GO:0006952|defense response|P;	6.28172	0.145189	7.55944	0.309895	5.31522	0.113753	6.50684	0.897472	0.00574271	0.010193	0.0397737	-1.27773	-3.30364	-4.49841	0.0143596	0.0458498	-1.19161	-3.08098	-5.20212	0.878642	1	0.0861158	0.157442	-8.30047
ppa001080m|pacid:17653303	"p-aminobenzoate synthase, putative; --- EC=4.1.3.27; [EVALUE: 0.0] [ORG: Ricinus communis] [ACC:B9SUA1]"	GO:0000162|tryptophan biosynthetic process|P;GO:0009396|folic acid-containing compound biosynthetic process|P;GO:0006541|glutamine metabolic process|P;GO:0004049|anthranilate synthase activity|F;GO:0016740|transferase activity|F;	12.2306	0.0678323	11.7094	0.049772	10.3334	0.717457	11.7823	0.158126	0.00239422	0.114439	0.278321	0.521231	1.76272	-6.92442	0.00105843	0.00542227	-1.44893	-4.90005	-2.42286	0.00135723	0.0109106	-1.97017	-4.71129	-2.26098
ppa001081m|pacid:17661715	Predicted protein; [EVALUE: 0.0] [ORG: Populus trichocarpa] [ACC:B9I791]	GO:0005524|ATP binding|F;GO:0006260|DNA replication|P;GO:0005634|nucleus|C;GO:0006281|DNA repair|P;GO:0003676|nucleic acid binding|F;GO:0046872|metal ion binding|F;GO:0043140|ATP-dependent 3'-5' DNA helicase activity|F;GO:0006310|DNA recombination|P;	7.9873	0.186011	7.07044	0.194042	6.86119	0.26959	7.45921	0.470239	0.00568866	0.00492425	0.0222203	0.916863	3.78972	-3.73013	0.0374484	0.0997999	-0.598013	-2.4718	-6.18389	0.00199174	0.0146228	-1.51488	-4.42756	-2.6745
ppa001082m|pacid:17642920	Lipoxygenase; --- EC=1.13.11.12; [EVALUE: 0.0] [ORG: Prunus persica] [ACC:B5B0D9]	GO:0005506|iron ion binding|F;GO:0055114|oxidation-reduction process|P;GO:0031408|oxylipin biosynthetic process|P;GO:0016165|lipoxygenase activity|F;GO:0009507|chloroplast|C;	14.2737	0.113797	12.0677	0.420238	13.7654	0.157422	13.3888	0.531033	0.000128993	4.04545e-05	0.000592988	2.20597	7.83054	1.49209	0.216556	0.410468	0.376643	1.33697	-7.84307	0.0015932	0.0123118	-1.82932	-4.59164	-2.434
ppa001083m|pacid:17661334	"Whole genome shotgun sequence of line PN40024, scaffold_139.assembly12x; --- Flags: Fragment; [EVALUE: 0.0] [ORG: Vitis vinifera] [ACC:D7TXA9]"	GO:0008565|protein transporter activity|F;GO:0000139|Golgi membrane|C;GO:0048280|vesicle fusion with Golgi apparatus|P;GO:0005488|binding|F;GO:0006886|intracellular protein transport|P;	13.3888	0.0516607	13.2319	0.0436369	13.2325	0.0841292	13.1603	0.0348407	0.0149877	0.0080525	0.032836	0.156912	3.45894	-4.25069	0.148542	0.3203	0.0722147	1.59189	-7.511	0.221853	0.513255	-0.0846972	-1.32021	-7.42862
ppa001084m|pacid:17643041	Protein translocase subunit secA; --- Flags: Fragment; [EVALUE: 0.0] [ORG: Vitis vinifera] [ACC:E0CR18]	GO:0009535|chloroplast thylakoid membrane|C;GO:0005524|ATP binding|F;GO:0017038|protein import|P;GO:0005515|protein binding|F;GO:0006605|protein targeting|P;GO:0065002|intracellular protein transmembrane transport|P;GO:0009570|chloroplast stroma|C;	7.16557	0.0222115	6.5309	0.0794635	6.77299	0.0819315	6.90524	0.215418	0.000477392	0.000159582	0.00168816	0.634673	6.48341	-0.0159778	0.212229	0.40353	-0.132245	-1.35093	-7.82581	0.000473324	0.0048421	-0.766918	-5.53971	-1.11799
ppa001085m|pacid:17647032	Lipoxygenase; --- EC=1.13.11.12; [EVALUE: 0.0] [ORG: Sesbania rostrata] [ACC:Q93YA9]	GO:0005506|iron ion binding|F;GO:0055114|oxidation-reduction process|P;GO:0031408|oxylipin biosynthetic process|P;GO:0016165|lipoxygenase activity|F;GO:0009507|chloroplast|C;	8.4126	0.455634	5.3884	0.157254	8.51542	0.243661	6.09359	0.348909	8.94257e-07	1.76442e-06	5.24747e-05	3.0242	11.762	4.94822	9.99405e-06	0.000127275	2.42183	9.41922	2.69865	0.134659	0.355968	-0.602361	-1.65658	-6.98679
ppa001086m|pacid:17647975	Putative uncharacterized protein; [EVALUE: 0.0] [ORG: Vitis vinifera] [ACC:A5APM7]	GO:0003677|DNA binding|F;GO:0005634|nucleus|C;GO:0045449|regulation of transcription|P;	9.39596	0.0137359	9.38879	0.053278	9.13663	0.144937	9.40503	0.145636	0.0377194	0.934758	1	0.007176	0.0843635	-8.39847	0.0127985	0.0415826	-0.268397	-3.15537	-5.08225	0.0499178	0.173678	-0.275573	-2.29084	-6.03657
ppa001087m|pacid:17653172	"Nucleic acid binding protein, putative; [EVALUE: 0.0] [ORG: Ricinus communis] [ACC:B9RNW7]"	GO:0003677|DNA binding|F;	14.1643	0.00498146	14.085	0.100062	14.0107	0.105643	14.1834	0.0246536	0.0345355	0.214794	0.444844	0.079289	1.34263	-7.48909	0.018327	0.0561532	-0.1727	-2.92439	-5.45497	0.0158545	0.0728102	-0.251989	-3.01724	-4.87135
ppa001089m|pacid:17646069	"Putative endo-1,4-beta-xylanase; [EVALUE: 0.0] [ORG: Populus tremula x Populus tremuloides] [ACC:Q5BMA5]"	"GO:0045493|xylan catabolic process|P;GO:0031176|endo-1,4-beta-xylanase activity|F;GO:0043169|cation binding|F;"	11.4161	0.0917715	9.50897	0.136449	11.2398	0.16633	9.61897	0.315545	5.6984e-07	1.3712e-06	4.32355e-05	1.90712	12.1423	5.22653	4.92832e-06	7.31395e-05	1.62087	10.3199	3.48153	0.232112	0.530969	-0.286243	-1.28868	-7.46684
ppa001090m|pacid:17658188	"Disease resistance protein RPP13, putative; --- EC=3.1.3.16; [EVALUE: 0.0] [ORG: Ricinus communis] [ACC:B9S717]"	GO:0005524|ATP binding|F;GO:0004721|phosphoprotein phosphatase activity|F;GO:0017111|nucleoside-triphosphatase activity|F;GO:0006915|apoptosis|P;GO:0006952|defense response|P;	8.71526	0.379198	8.35424	0.126477	8.15171	0.156148	8.5497	0.0873691	0.0428282	0.0717728	0.190899	0.361022	2.06148	-6.48047	0.0513857	0.130367	-0.397991	-2.27258	-6.49966	0.0147282	0.0688256	-0.759013	-3.06464	-4.7949
ppa001091m|pacid:17668358	"Whole genome shotgun sequence of line PN40024, scaffold_39.assembly12x; --- Flags: Fragment; [EVALUE: 0.0] [ORG: Vitis vinifera] [ACC:D7T7E9]"	GO:0005524|ATP binding|F;GO:0006468|protein phosphorylation|P;GO:0004674|protein serine/threonine kinase activity|F;	13.1489	0.032683	12.9859	0.145881	12.6386	0.0718158	12.8895	0.0847802	0.0112234	0.0586848	0.16251	0.163041	2.18883	-6.28404	0.00923185	0.0315854	-0.250925	-3.36866	-4.74016	0.00401671	0.0251824	-0.413966	-3.92974	-3.42592
ppa001093m|pacid:17651925	Glutamate receptor; [EVALUE: 0.0] [ORG: Ricinus communis] [ACC:B9SDW1]	GO:0023006|signal initiation by amino acid|P;GO:0004930|G-protein coupled receptor activity|F;GO:0016021|integral to membrane|C;GO:0005234|extracellular-glutamate-gated ion channel activity|F;GO:0030288|outer membrane-bounded periplasmic space|C;GO:0005886|plasma membrane|C;GO:0007186|G-protein coupled receptor protein signaling pathway|P;GO:0019722|calcium-mediated signaling|P;GO:0006816|calcium…	11.7918	0.0646612	11.1633	0.0316138	11.2697	0.0503756	11.8856	0.0449489	3.70018e-08	1.55923e-07	7.59234e-06	0.628454	15.9213	7.62222	1.83435e-07	5.35392e-06	-0.615963	-15.6048	7.1296	9.99342e-09	1.13233e-06	-1.24442	-22.2923	10.6888
ppa001095m|pacid:17657413	Putative uncharacterized protein; [EVALUE: 0.0] [ORG: Vitis vinifera] [ACC:A5C641]	GO:0005515|protein binding|F;	5.44282	0.125214	5.53507	0.0900335	1	0	5.74352	0.202847	8.4017e-11	0.390708	0.710441	-0.0922497	-0.90531	-7.96492	2.26008e-11	4.84534e-09	-4.74352	-46.5514	16.9411	4.71611e-10	1.15635e-07	-4.65127	-32.2767	13.9344
ppa001096m|pacid:17664419	"Whole genome shotgun sequence of line PN40024, scaffold_16.assembly12x; --- Flags: Fragment; [EVALUE: 0.0] [ORG: Vitis vinifera] [ACC:D7TCF7]"	-	10.7552	0.709264	9.51316	0.176441	11.4306	0.0728031	9.54652	0.0912077	0.000174225	0.00274512	0.0141384	1.24206	4.19669	-3.1062	0.000181632	0.00130237	1.88403	6.36578	-0.499462	0.162104	0.407481	0.641969	1.53378	-7.15471
ppa001097m|pacid:17641775	"Breast carcinoma amplified sequence, putative; [EVALUE: 0.0] [ORG: Ricinus communis] [ACC:B9SA15]"	GO:0005524|ATP binding|F;GO:0004672|protein kinase activity|F;GO:0006468|protein phosphorylation|P;GO:0042594|response to starvation|P;	11.7811	0.0631653	12.0907	0.141101	11.4752	0.078848	11.8607	0.0965813	0.000733603	0.00420506	0.0196535	-0.309594	-3.89807	-3.56208	0.00112525	0.00568583	-0.385454	-4.85321	-2.48921	0.517717	0.868448	-0.0758597	-0.675387	-8.06579
ppa001098m|pacid:17662534	"Whole genome shotgun sequence of line PN40024, scaffold_92.assembly12x; --- Flags: Fragment; [EVALUE: 0.0] [ORG: Vitis vinifera] [ACC:D7U8E9]"	GO:0005975|carbohydrate metabolic process|P;GO:0004558|alpha-glucosidase activity|F;GO:0030246|carbohydrate binding|F;	7.28454	0.167575	8.81843	0.127005	7.12143	0.136566	8.4412	0.262817	1.67791e-06	4.11701e-06	0.000102154	-1.53389	-10.5605	4.01273	1.31696e-05	0.00015844	-1.31977	-9.08635	2.39333	0.326505	0.626748	0.21412	1.0424	-7.74274
ppa001099m|pacid:17648055	Predicted protein; [EVALUE: 0.0] [ORG: Populus trichocarpa] [ACC:B9H6K7]	GO:0005524|ATP binding|F;GO:0016021|integral to membrane|C;GO:0005886|plasma membrane|C;GO:0004715|non-membrane spanning protein tyrosine kinase activity|F;GO:0004872|receptor activity|F;GO:0006468|protein phosphorylation|P;GO:0004674|protein serine/threonine kinase activity|F;	8.95955	0.144737	9.65384	0.144371	8.90959	0.226051	9.52939	0.351787	0.0030936	0.00537375	0.0238478	-0.694284	-3.73024	-3.82292	0.00979042	0.0331577	-0.6198	-3.33005	-4.80187	0.784095	1	0.0744837	0.282973	-8.26973
ppa001100m|pacid:17666529	"Whole genome shotgun sequence of line PN40024, scaffold_38.assembly12x; --- Flags: Fragment; [EVALUE: 0.0] [ORG: Vitis vinifera] [ACC:D7U4W0]"	GO:0005524|ATP binding|F;GO:0005739|mitochondrion|C;GO:0009507|chloroplast|C;GO:0000049|tRNA binding|F;GO:0046872|metal ion binding|F;GO:0006419|alanyl-tRNA aminoacylation|P;GO:0004813|alanine-tRNA ligase activity|F;	7.76935	0.0690665	7.85014	0.0994784	8.02881	0.127955	7.72701	0.156813	0.0301597	0.415609	0.745109	-0.0807915	-0.856588	-8.00887	0.0119526	0.0392622	0.301793	3.19975	-5.01086	0.0200121	0.0871108	0.382585	2.86826	-5.11189
ppa001101m|pacid:17643042	Protein translocase subunit secA; --- Flags: Fragment; [EVALUE: 0.0] [ORG: Vitis vinifera] [ACC:E0CR18]	GO:0009535|chloroplast thylakoid membrane|C;GO:0005524|ATP binding|F;GO:0017038|protein import|P;GO:0005515|protein binding|F;GO:0006605|protein targeting|P;GO:0065002|intracellular protein transmembrane transport|P;GO:0009570|chloroplast stroma|C;	7.14884	0.0458857	6.37419	0.0414119	6.73681	0.13281	6.75615	0.192603	0.000121586	3.4317e-05	0.000521759	0.774644	8.00534	1.6733	0.846432	1	-0.0193328	-0.199789	-8.72741	0.000345919	0.00381651	-0.793976	-5.8019	-0.776089
ppa001102m|pacid:17641428	Heat shock protein 101; [EVALUE: 0.0] [ORG: Vitis vinifera] [ACC:Q3L1D0]	GO:0003677|DNA binding|F;GO:0008233|peptidase activity|F;GO:0005524|ATP binding|F;GO:0006289|nucleotide-excision repair|P;GO:0005515|protein binding|F;GO:0017111|nucleoside-triphosphatase activity|F;GO:0009507|chloroplast|C;GO:0004518|nuclease activity|F;GO:0019538|protein metabolic process|P;	12.9826	0.384105	12.1629	0.200035	11.7	0.176338	12.1585	0.248668	0.0063995	0.00437587	0.0202832	0.819708	3.87064	-3.6045	0.0609326	0.150763	-0.458515	-2.16509	-6.66751	0.00248439	0.0173343	-1.27822	-4.26791	-2.91199
ppa001103m|pacid:17658336	"Whole genome shotgun sequence of line PN40024, scaffold_92.assembly12x; --- Flags: Fragment; [EVALUE: 0.0] [ORG: Vitis vinifera] [ACC:D7U8E9]"	GO:0005975|carbohydrate metabolic process|P;GO:0004558|alpha-glucosidase activity|F;GO:0030246|carbohydrate binding|F;	6.68243	0.214643	8.07404	0.180122	6.54774	0.131313	7.84076	0.320052	1.37604e-05	4.09745e-05	0.000598815	-1.3916	-7.8171	1.47803	7.04263e-05	0.000611154	-1.29302	-7.26333	0.542112	0.705191	1	0.098582	0.391573	-8.2293
ppa001105m|pacid:17654614	"Whole genome shotgun sequence of line PN40024, scaffold_56.assembly12x; --- Flags: Fragment; [EVALUE: 0.0] [ORG: Vitis vinifera] [ACC:D7TL49]"	"GO:0008408|3'-5' exonuclease activity|F;GO:0000166|nucleotide binding|F;GO:0005622|intracellular|C;GO:0006139|nucleobase, nucleoside, nucleotide and nucleic acid metabolic process|P;GO:0003676|nucleic acid binding|F;"	12.7305	0.0142042	12.6104	0.127194	12.959	0.161466	12.6253	0.0138362	0.00770855	0.182545	0.39613	0.120065	1.45393	-7.34802	0.00342127	0.0139529	0.333736	4.04139	-3.68691	0.103186	0.29152	0.213671	1.82961	-6.73952
ppa001106m|pacid:17640509	Putative uncharacterized protein; [EVALUE: 0.0] [ORG: Vitis vinifera] [ACC:A5AE49]	GO:0009507|chloroplast|C;GO:0005488|binding|F;	8.78865	0.127297	7.78425	0.184942	10.3501	0.699836	7.91367	0.358309	0.000115883	0.0145625	0.0529868	1.0044	3.07193	-4.87077	5.83719e-05	0.000525524	2.43642	7.45174	0.748953	0.0140077	0.0660907	1.43202	3.09699	-4.74277
ppa001107m|pacid:17666913	"ATP binding protein, putative; [EVALUE: 0.0] [ORG: Ricinus communis] [ACC:B9R9B9]"	GO:0009507|chloroplast|C;GO:0004872|receptor activity|F;	6.71173	0.161283	7.04098	0.276798	7.14777	0.16681	6.28896	0.667735	0.0452685	0.30845	0.59371	-0.329256	-1.08462	-7.78655	0.0212834	0.0622114	0.858809	2.82905	-5.60906	0.023453	0.0981416	1.18807	2.76738	-5.27477
ppa001108m|pacid:17663323	"Protein phosphatase 2c, putative; --- EC=3.1.3.16; [EVALUE: 0.0] [ORG: Ricinus communis] [ACC:B9RN12]"	GO:0004721|phosphoprotein phosphatase activity|F;	11.7645	0.129078	11.4698	0.16255	11.6211	0.026	11.5533	0.0706125	0.0256844	0.00967568	0.0380892	0.294695	3.33779	-4.44378	0.463708	0.770907	0.0678023	0.767948	-8.4307	0.1052	0.295631	-0.226892	-1.81715	-6.7577
ppa001109m|pacid:17664445	Putative uncharacterized protein; [EVALUE: 0.0] [ORG: Ricinus communis] [ACC:B9RGF0]	-	12.7624	0.0457604	12.356	0.17472	11.3075	0.0512261	12.0653	0.481403	0.00922298	0.0833137	0.214906	0.406358	1.96668	-6.6242	0.00589496	0.0217305	-0.757799	-3.66757	-4.2665	0.0037145	0.0237231	-1.16416	-3.98401	-3.34249
ppa001110m|pacid:17644472	"Paramyosin, putative; [EVALUE: 0.0] [ORG: Ricinus communis] [ACC:B9R7C9]"	GO:0005515|protein binding|F;GO:0005829|cytosol|C;GO:0009903|chloroplast avoidance movement|P;GO:0005886|plasma membrane|C;GO:0009904|chloroplast accumulation movement|P;	11.1643	0.0258238	11.5063	0.0626001	11.4133	0.0214708	11.5573	0.175093	0.00346365	0.00174248	0.00999921	-0.341962	-4.52547	-2.61758	0.0916231	0.212187	-0.14402	-1.90594	-7.06174	0.0996145	0.284128	0.197942	1.85229	-6.70631
ppa001111m|pacid:17642751	"Whole genome shotgun sequence of line PN40024, scaffold_16.assembly12x; --- Flags: Fragment; [EVALUE: 0.0] [ORG: Vitis vinifera] [ACC:D7TB68]"	GO:0003723|RNA binding|F;GO:0009507|chloroplast|C;	11.1573	0.0312175	11.1955	0.0178384	11.9547	0.00787629	11.3626	0.18949	0.000164317	0.634176	1	-0.03812	-0.493822	-8.26792	4.71662e-05	0.000440612	0.59209	7.67018	0.983963	0.000358002	0.00391941	0.63021	5.77282	-0.813555
ppa001112m|pacid:17642921	Lipoxygenase; --- EC=1.13.11.12; [EVALUE: 0.0] [ORG: Prunus persica] [ACC:B5B0D9]	GO:0005506|iron ion binding|F;GO:0055114|oxidation-reduction process|P;GO:0031408|oxylipin biosynthetic process|P;GO:0016165|lipoxygenase activity|F;GO:0009507|chloroplast|C;	14.2655	0.091211	12.0167	0.496236	13.6876	0.211064	13.3805	0.5422	0.000222928	6.77186e-05	0.000877461	2.2488	7.30237	0.925192	0.346698	0.60957	0.307108	0.997252	-8.22373	0.00190932	0.0141408	-1.94169	-4.45839	-2.62902
ppa001113m|pacid:17664470	Nitrate reductase; [EVALUE: 0.0] [ORG: Prunus persica] [ACC:Q93XS1]	GO:0050660|flavin adenine dinucleotide binding|F;GO:0055114|oxidation-reduction process|P;GO:0009055|electron carrier activity|F;GO:0020037|heme binding|F;GO:0030151|molybdenum ion binding|F;GO:0042128|nitrate assimilation|P;GO:0009703|nitrate reductase (NADH) activity|F;	11.818	0.268154	9.46709	0.479775	9.21281	0.274693	10.9433	0.958679	0.00059865	0.000754943	0.00541191	2.35091	5.16308	-1.71242	0.0048469	0.0185248	-1.7305	-3.80053	-4.05855	0.000187267	0.00237269	-4.0814	-6.33823	-0.105281
ppa001114m|pacid:17660411	"Respiratory burst oxidase, putative; --- EC=1.6.3.1; [EVALUE: 0.0] [ORG: Ricinus communis] [ACC:B9RR53]"	GO:0016174|NAD(P)H oxidase activity|F;GO:0005506|iron ion binding|F;GO:0050660|flavin adenine dinucleotide binding|F;GO:0055114|oxidation-reduction process|P;GO:0016021|integral to membrane|C;GO:0009055|electron carrier activity|F;GO:0005509|calcium ion binding|F;GO:0004601|peroxidase activity|F;	11.708	0.179848	7.30349	0.237223	7.98478	0.439052	8.20884	0.601637	1.86308e-06	5.13653e-07	1.96494e-05	4.40447	13.7324	6.30966	0.503824	0.825578	-0.224062	-0.698587	-8.48419	5.38008e-06	0.000143276	-4.62854	-10.2042	3.79992
ppa001115m|pacid:17662604	"Whole genome shotgun sequence of line PN40024, scaffold_26.assembly12x; --- Flags: Fragment; [EVALUE: 0.0] [ORG: Vitis vinifera] [ACC:D7TNF7]"	GO:0009168|purine ribonucleoside monophosphate biosynthetic process|P;GO:0003876|AMP deaminase activity|F;	6.53977	0.10519	7.09329	0.209806	7.17221	0.0216103	6.49219	0.280075	0.000953211	0.00498419	0.0224262	-0.553514	-3.78146	-3.74299	0.00148147	0.00707688	0.680021	4.64572	-2.7868	0.000287944	0.00331814	1.23354	5.95892	-0.575791
ppa001116m|pacid:17662999	Predicted protein; [EVALUE: 0.0] [ORG: Populus trichocarpa] [ACC:B9HGJ6]	GO:0016021|integral to membrane|C;GO:0005886|plasma membrane|C;GO:0030036|actin cytoskeleton organization|P;GO:0003779|actin binding|F;	6.17031	0.0607893	7.36709	0.207116	6.58189	0.0850314	6.92749	0.442871	0.000728769	0.000278986	0.00261604	-1.19678	-5.98624	-0.627486	0.120598	0.267836	-0.345595	-1.72866	-7.31999	0.0160201	0.0733784	0.851181	3.01057	-4.88211
ppa001117m|pacid:17667114	Predicted protein; [EVALUE: 0.0] [ORG: Populus trichocarpa] [ACC:B9HP49]	GO:0003779|actin binding|F;GO:0007010|cytoskeleton organization|P;	8.47901	0.129975	8.57373	0.205756	7.68942	0.147351	8.61425	0.102015	0.000163379	0.454921	0.801604	-0.0947135	-0.78366	-8.07081	4.79991e-05	0.000447131	-0.924831	-7.65206	0.964659	0.00112014	0.00940024	-0.830118	-4.85669	-2.05341
ppa001118m|pacid:17667311	"Whole genome shotgun sequence of line PN40024, scaffold_7.assembly12x; --- Flags: Fragment; [EVALUE: 0.0] [ORG: Vitis vinifera] [ACC:D7THK7]"	GO:0006364|rRNA processing|P;GO:0032040|small-subunit processome|C;	7.81151	0.0372378	7.2787	0.141324	9.36853	0.0980222	7.59219	0.340759	5.16593e-06	0.00786882	0.0322235	0.53281	3.47425	-4.22637	1.992e-06	3.52923e-05	1.77634	11.5828	4.48548	0.00037502	0.00406238	1.24353	5.73363	-0.864223
ppa001119m|pacid:17658707	"Serine/threonine protein kinase, putative; --- EC=2.7.11.1; [EVALUE: 0.0] [ORG: Ricinus communis] [ACC:B9T6Y2]"	GO:0005524|ATP binding|F;GO:0005515|protein binding|F;GO:0006468|protein phosphorylation|P;GO:0004674|protein serine/threonine kinase activity|F;	8.66814	0.0217952	8.54424	0.13396	8.85203	0.121164	8.62819	0.045946	0.0262607	0.135801	0.320774	0.123896	1.65103	-7.08251	0.0167241	0.0520716	0.223847	2.98298	-5.36031	0.372762	0.678246	0.0999512	0.941828	-7.84259
ppa001120m|pacid:17662671	"Ubiquitin ligase protein cop1, putative; --- EC=1.3.1.74; [EVALUE: 0.0] [ORG: Ricinus communis] [ACC:B9T5N2]"	"GO:0005524|ATP binding|F;GO:0016874|ligase activity|F;GO:0009585|red, far-red light phototransduction|P;GO:0005515|protein binding|F;GO:0004672|protein kinase activity|F;GO:0008270|zinc ion binding|F;GO:0005634|nucleus|C;GO:0006468|protein phosphorylation|P;"	8.88475	0.085749	8.88658	0.0629049	7.32699	0.358051	8.53376	0.320452	0.000812919	0.992822	1	-0.00182417	-0.00926942	-8.4024	0.00023605	0.00161042	-1.20677	-6.13215	-0.786776	0.00228022	0.0162637	-1.20495	-4.32953	-2.81992
ppa001121m|pacid:17653892	"Whole genome shotgun sequence of line PN40024, scaffold_20.assembly12x; --- Flags: Fragment; [EVALUE: 0.0] [ORG: Vitis vinifera] [ACC:D7T747]"	GO:0005524|ATP binding|F;GO:0005515|protein binding|F;GO:0006468|protein phosphorylation|P;GO:0004674|protein serine/threonine kinase activity|F;	11.4207	0.0925915	11.4612	0.0967778	11.7899	0.0915035	11.3953	0.0567171	0.00122425	0.571391	0.969451	-0.0404847	-0.589123	-8.21214	0.000371756	0.0023191	0.394522	5.74099	-1.28376	0.00186376	0.013878	0.435007	4.47607	-2.60302
ppa001122m|pacid:17655014	"Whole genome shotgun sequence of line PN40024, scaffold_14.assembly12x; --- Flags: Fragment; [EVALUE: 0.0] [ORG: Vitis vinifera] [ACC:E0CS25]"	GO:0005524|ATP binding|F;GO:0055114|oxidation-reduction process|P;GO:0005515|protein binding|F;GO:0016021|integral to membrane|C;GO:0005886|plasma membrane|C;GO:0032440|2-alkenal reductase activity|F;GO:0004872|receptor activity|F;GO:0006468|protein phosphorylation|P;GO:0004674|protein serine/threonine kinase activity|F;	8.28223	0.142227	9.46213	0.216358	8.1788	0.0468379	9.17659	0.427759	0.000162989	0.000317339	0.0028836	-1.17989	-5.87537	-0.768248	0.00096832	0.00505801	-0.997791	-4.96858	-2.32635	0.538612	0.893495	0.182103	0.641202	-8.08973
ppa001124m|pacid:17653403	Predicted protein; [EVALUE: 0.0] [ORG: Populus trichocarpa] [ACC:B9GWT9]	GO:0008565|protein transporter activity|F;GO:0016192|vesicle-mediated transport|P;GO:0005515|protein binding|F;GO:0030131|clathrin adaptor complex|C;GO:0006886|intracellular protein transport|P;	13.7243	0.0571653	13.4929	0.0646999	13.7817	0.0590196	13.7058	0.0957929	0.00772485	0.0032402	0.0160475	0.231384	4.07951	-3.28377	0.216177	0.409879	0.0759	1.33819	-7.84158	0.087087	0.256833	-0.155484	-1.93841	-6.57866
ppa001125m|pacid:17655753	Predicted protein; [EVALUE: 0.0] [ORG: Populus trichocarpa] [ACC:B9GY72]	GO:0008565|protein transporter activity|F;GO:0005488|binding|F;GO:0006886|intracellular protein transport|P;	1	0	1	0	1	0	4.93417	0.26705	5.86416e-10	1	1	0	0	-8.40245	1.57645e-10	2.30285e-08	-3.93417	-36.8403	14.873	2.77216e-09	4.30262e-07	-3.93417	-26.05	12.0654
ppa001127m|pacid:17644965	"Whole genome shotgun sequence of line PN40024, scaffold_77.assembly12x; --- Flags: Fragment; [EVALUE: 0.0] [ORG: Vitis vinifera] [ACC:D7SYE3]"	GO:0005488|binding|F;	13.4116	0.0336758	12.5572	0.162083	11.9413	0.149175	12.8604	0.219585	2.22016e-05	0.000110085	0.00128058	0.854386	6.82942	0.391336	6.47754e-05	0.000572452	-0.919114	-7.34682	0.63425	6.17862e-06	0.000158864	-1.7735	-10.0241	3.64732
ppa001129m|pacid:17653212	Putative uncharacterized protein; [EVALUE: 0.0] [ORG: Ricinus communis] [ACC:B9RIX1]	GO:0009535|chloroplast thylakoid membrane|C;GO:0009941|chloroplast envelope|C;GO:0005739|mitochondrion|C;	11.3425	0.00828902	11.3137	0.14132	11.8324	0.0344591	11.4197	0.156446	0.00378971	0.743837	1	0.0288817	0.337833	-8.33901	0.00116373	0.00583392	0.412715	4.82759	-2.52563	0.0124219	0.0602596	0.383834	3.17474	-4.61764
ppa001130m|pacid:17665545	Putative TIR-NBS type R protein 11; [EVALUE: 1e-149] [ORG: Malus x domestica] [ACC:Q6UQ08]	GO:0005524|ATP binding|F;GO:0031224|intrinsic to membrane|C;GO:0005515|protein binding|F;GO:0017111|nucleoside-triphosphatase activity|F;GO:0004888|transmembrane receptor activity|F;GO:0045087|innate immune response|P;GO:0007165|signal transduction|P;GO:0006915|apoptosis|P;	11.3718	0.15305	7.65603	0.35007	11.311	0.120079	7.33911	0.401409	2.02765e-08	1.23371e-07	6.27382e-06	3.71581	16.3879	7.87957	7.17832e-08	2.5835e-06	3.97189	17.5173	8.16857	0.446669	0.777692	0.256079	0.798601	-7.97041
ppa001132m|pacid:17640391	Putative uncharacterized protein; [EVALUE: 0.0] [ORG: Vitis vinifera] [ACC:A5B613]	GO:0005488|binding|F;	11.1722	0.024396	9.63251	0.0891489	11.4342	0.0294458	9.66379	0.0628563	4.10403e-11	3.63658e-10	6.60794e-08	1.53974	33.306	14.1715	1.1431e-10	1.80235e-08	1.77043	38.296	15.2183	0.00725292	0.039944	0.230689	3.52848	-4.05293
ppa001133m|pacid:17647102	Predicted protein; [EVALUE: 0.0] [ORG: Populus trichocarpa] [ACC:B9IDA8]	GO:0005524|ATP binding|F;GO:0006468|protein phosphorylation|P;GO:0004674|protein serine/threonine kinase activity|F;	7.85161	0.0878711	8.25419	0.239825	7.81436	0.0536018	8.27056	0.139699	0.00260129	0.00879084	0.0353198	-0.402576	-3.40092	-4.34303	0.0044833	0.0173848	-0.456205	-3.85396	-3.97553	0.756583	1	-0.0536283	-0.320352	-8.25724
ppa001134m|pacid:17641754	"Whole genome shotgun sequence of line PN40024, scaffold_20.assembly12x; --- Flags: Fragment; [EVALUE: 0.0] [ORG: Vitis vinifera] [ACC:D7T793]"	GO:0003723|RNA binding|F;GO:0009507|chloroplast|C;	6.12082	0.145829	5.38933	0.145467	5.96285	0.221067	6.03234	0.286909	0.0066146	0.0020966	0.0114703	0.731493	4.39025	-2.81678	0.687162	1	-0.0694903	-0.417065	-8.65333	0.00881258	0.0463084	-0.800983	-3.39929	-4.25811
ppa001135m|pacid:17655913	"Whole genome shotgun sequence of line PN40024, scaffold_53.assembly12x; --- Flags: Fragment; [EVALUE: 0.0] [ORG: Vitis vinifera] [ACC:D7TXS3]"	GO:0009058|biosynthetic process|P;GO:0016157|sucrose synthase activity|F;GO:0005985|sucrose metabolic process|P;	8.45192	0.141843	10.9514	1.15632	6.51916	0.401528	10.5792	0.952818	0.00016931	0.00356326	0.0172435	-2.49953	-4.01297	-3.38537	0.000153607	0.00113511	-4.06006	-6.51838	-0.315531	0.112883	0.31156	-1.56052	-1.77159	-6.8237
ppa001137m|pacid:17655285	Argonaute protein group; [EVALUE: 0.0] [ORG: Populus trichocarpa] [ACC:B9IAL0]	GO:0003743|translation initiation factor activity|F;GO:0031047|gene silencing by RNA|P;	5.66532	0.0811159	6.74763	0.0791171	6.63617	0.120434	6.5731	0.216957	2.38361e-05	6.69039e-06	0.000150131	-1.08231	-9.92178	3.47666	0.578444	0.926107	0.0630664	0.578142	-8.56624	5.99602e-05	0.000966368	1.14538	7.42457	1.14421
ppa001143m|pacid:17652257	Putative uncharacterized protein; --- Flags: Fragment; [EVALUE: 0.0] [ORG: Ricinus communis] [ACC:B9T395]	GO:0016881|acid-amino acid ligase activity|F;GO:0005622|intracellular|C;GO:0006464|protein modification process|P;	11.9437	0.0310592	11.7344	0.0190604	11.554	0.0755113	11.5203	0.138325	0.0317662	0.011329	0.0432603	0.209237	3.23462	-4.60903	0.61651	0.975958	0.0336443	0.520111	-8.60067	0.0897096	0.262505	-0.175593	-1.91945	-6.60697
ppa001145m|pacid:17656195	Putative uncharacterized protein; [EVALUE: 1e-110] [ORG: Vitis vinifera] [ACC:A5BLA1]	-	11.6606	0.0140974	11.3417	0.0385668	12.0312	0.18664	11.3441	0.0665725	3.77015e-05	0.003952	0.0187293	0.318929	3.94098	-3.49591	2.20535e-05	0.000239538	0.687112	8.49058	1.82327	0.0116387	0.0572717	0.368183	3.21705	-4.54965
ppa001146m|pacid:17656284	"Whole genome shotgun sequence of line PN40024, scaffold_23.assembly12x; --- Flags: Fragment; [EVALUE: 0.0] [ORG: Vitis vinifera] [ACC:D7SP24]"	GO:0005874|microtubule|C;GO:0005524|ATP binding|F;GO:0005515|protein binding|F;GO:0008270|zinc ion binding|F;GO:0007018|microtubule-based movement|P;GO:0003777|microtubule motor activity|F;	5.21921	0.0427139	1	0	5.27303	0.136425	3.31024	2.00084	0.00118225	0.000668154	0.00495791	4.21921	5.26008	-1.57972	0.0389528	0.103072	1.96278	2.447	-6.22346	0.0804262	0.242336	-2.25643	-1.98915	-6.50243
[truncated: 13,053 more rows]
